# Supplementary material for: NCBP2 modulates neurodevelopmental defects of the 3q29 deletion in Drosophila and Xenopus laevis models
Source: PLoS Genet. 2020 Feb 13;16(2):e1008590. doi: 10.1371/journal.pgen.1008590 (PMC7043793; doi:10.1371/journal.pgen.1008590)
Supplement: S2 File — This file lists the stock lines, stock center, and genotypes for primary and validation lines for fly homologs of 3q29 genes as well as neurodevelopmental and apoptosis genes outside of the 3q29 region. Full genotypes for the generated recombined lines as well as all individual and pairwise crosses tested in the manuscript are also listed in the file. BDSC: Bloomington Drosophila Stock Center; VDRC: Vienna Drosophila Resource Centre. (XLSX) [file pgen.1008590.s029.xlsx]

## Sheet: Stock list (3q29 homologs)
S2 File. List of fly stocks for homologs of 3q29 genes
Gene name	Stock no.	Stock center	Genotype	Chrom.
KK control	v60100	VDRC	y[1] w[1118]	--
GD control	v60000	VDRC	w[1118]	--
appKK108227	v106488	VDRC	y,w[1118]; P{KK108227}	2
Cbp20GD17252	v50433	VDRC	w[1118];; P{GD17252}/TM3	3
Cbp20HMS02428	42596	BDSC	y[1] sc[*] v[1] sev[21]; P{TRiP.HMS02428}attP40	2
Cbp20KK109448	v107112	VDRC	y,w[1118]; P{KK109448}	2
CG5359KK107839	v104357	VDRC	y,w[1118]; P{KK107839}	2
CG5543GD11687	v27454	VDRC	w[1118]; P{GD11687}	2
CG5543KK109031	v106320	VDRC	y,w[1118]; P{KK109031}	2
CG6836KK112485	v108502	VDRC	y,w[1118]; P{KK112485}	2
CG8888EY12413	21078	BDSC	y[1] w[67c23]; P{EPgy2}CG8888[EY12413]	2
CG8888GD3777	v30337	VDRC	w[1118]; P{GD3777}	2
CG8888KK101971	v110467	VDRC	y,w[1118]; P{KK101971}	2
CG8888MI13104	58023	BDSC	y[1] w[*]; Mi{MIC}CG8888[MI13104]	2
CG8892GD14061	v28985	VDRC	w[1118]; P{GD14061}	2
dlg15	36280	BDSC	dlg1[5]/FM7a	1
dlg1GD4689	v41136	VDRC	w[1118];; P{GD4689}/TM3	3
dlg1KK116285	v109274	VDRC	y,w[1118]; P{KK116285}	2
FsnGD11383	v26577	VDRC	w[1118];; P{GD11383}	3
FsnJF01561	31096	BDSC	y[1] v[1];; P{TRiP.JF01561}attP2	3
FsnKG08128	14562	BDSC	y[1]; P{SUPor-P}Fsn[KG08128]/CyO; ry[506]	2
Pak11	8810	BDSC	Pak[11]/TM3, Sb[1]	3
Pak6	8809	BDSC	Pak[6]/TM3, Sb[1] Ser[1]	3
PakKK101874	v108937	VDRC	y,w[1118]; P{KK101874}	2
Pcyt2KK110819	v105794	VDRC	y,w[1118]; P{KK110819}	2
PIG-XKK109717	v101805	VDRC	y,w[1118]; P{KK109717}	2
PIG-ZHMS01828	38360	BDSC	y[1] sc[*] v[1] sev[21];;P{TRiP.HMS01828}attP2	3
PIG-ZKK107404	v106747	VDRC	y,w[1118]; P{KK107404}	2
Tsf2GD2442	v5236	VDRC	w[1118];; P{GD2442}	3
Tsf2KG01571	13452	BDSC	y[1];; P{SUPor-P}Tsf2[KG01571] ry[506]/TM3, Sb[1] Ser[1]	3
Ulp1GD7581	v31744	VDRC	w[1118];; P{GD7581}	3
Ulp1KK107062	v106625	VDRC	y,w[1118]; P{KK107062}	2

## Sheet: Stock list (neurodev. genes)
List of fly stocks for homologs of neurodevelopmental genes
Gene name	Stock no.	Stock center	Genotype	Chrom.
armGD1372	v7767	VDRC	w[1118];; P{GD1372}	3
armKK102545	v107344	VDRC	y,w[1118]; P{KK102545}	2
aspGD1375	v2911	VDRC	w[1118]; P{GD1375}	2
CadpsGD9502_1	v25291	VDRC	w[1118]; P{GD9502}	2
CadpsGD9502_2	v25292	VDRC	w[1118];;P{GD9502}	3
EphGD14481	v27236	VDRC	w[1118]; P{GD14481}	2
EphGD2535	v4771	VDRC	w[1118];; P{GD2535}	3
EphGD39	v6545	VDRC	w[1118] P{GD39}	1
kisGD16331	v46685	VDRC	w[1118]; P{GD16331}	2
kisKK100890	v109414	VDRC	y,w[1118]; P{KK100890}	2
Klp61FGD14149_1	v52548	VDRC	w[1118]; P{GD14149}	2
Klp61FGD14149_2	v52549	VDRC	w[1118];; P{GD14149}	3
MCPH1GD12537_1	v28098	VDRC	w[1118]; P{GD12537}	2
MCPH1GD12537_2	v28100	VDRC	w[1118]; P{GD12537}	2
MCPH1GD9974	v21066	VDRC	w[1118];; P{GD9974}	3
nAChRα6GD1045_1	v8889	VDRC	w[1118]; P{GD1045}	2
nAChRα6GD1045_2	v8890	VDRC	w[1118];; P{GD1045}	3
nAChRα6KK103877	v101571	VDRC	y,w[1118]; P{KK103877}	2
nAChRα7GD3742	v11329	VDRC	w[1118];; P{GD3742}	3
nAChRα7KK108471	v100756	VDRC	y,w[1118]; P{KK108471}	2
Nrx-1GD14451_1	v36328	VDRC	w[1118]; P{GD14451}	2
Nrx-1GD14451_2	v36326	VDRC	w[1118];; P{GD14451}/TM3	3
Nrx-1GD2619	v4306	VDRC	w[1118]; P{GD2619}	2
paraGD3392_1	v6131	VDRC	w[1118];; P{GD3392}	3
paraGD3392_2	v6132	VDRC	w[1118];; P{GD3392}/TM3	3
paraKK108534	v104775	VDRC	y,w[1118]; P{KK108534}	2
ProsapGD10101	v21218	VDRC	w[1118];; P{GD10101}/TM3	3
ProsapKK101537	v103592	VDRC	y,w[1118]; P{KK101537}	2
PtenGD13500	v35731	VDRC	w[1118];; P{GD13500}	3
PtenKK109278	v101475	VDRC	y,w[1118]; P{KK109278}	2
rkGD12774	v4753	VDRC	w[1118];; P{GD12774}	3
rkGD14383_1	v29931	VDRC	w[1118]; P{GD14383}	2
rkGD14383_2	v29932	VDRC	w[1118];; P{GD14383}	3
rkGD15	v904	VDRC	w[1118];; P{GD15}	3
rkKK108009	v105360	VDRC	y,w[1118]; P{KK108009}	2
Sas-4GD6852	v17975	VDRC	w[1118]; P{GD6852}	2
Sas-4KK100878	v106051	VDRC	y,w[1118]; P{KK100878}	2
Ube3aGD450	v45876	VDRC	w[1118]; P{GD450}	2
Ube3aKK104898	v100130	VDRC	y,w[1118]; P{KK104898}	2
Overexp Diap1	6657	BDSC	w[*];;P{UAS-DIAP1.H}3	3
Overexp Dronc	56758	BDSC	w[*];;P{UAS-Dronc.EGFP}3	3

## Sheet: Recombined lines
List of recombined lines for homologs of 3q29 genes
RNAi line	Driver	Genotype
appKK108227	dCad-GFP,GMR-GAL4	y1 w1118;dCad-GFP,GMR-GAL4,P{KK108227}/CyO
Cbp20KK109448	dCad-GFP,GMR-GAL4	y1 w1118;dCad-GFP,GMR-GAL4,P{KK109448}/CyO
Cbp20KK109448	Elav-GAL4	y1 w1118,Elav-GAL4; P{KK109448}/CyO
CG6836KK112485	dCad-GFP,GMR-GAL4	y1 w1118;dCad-GFP,GMR-GAL4,P{KK112485}/CyO
CG8888GD3777	dCad-GFP,GMR-GAL4	w1118;dCad-GFP,GMR-GAL4,P{GD3777}/CyO
dlg1GD4689	dCad-GFP,GMR-GAL4	w1118;dCad-GFP,GMR-GAL4/CyO;P{GD4689}
FsnGD11383	dCad-GFP,GMR-GAL4	w1118;dCad-GFP,GMR-GAL4/CyO;P{GD11383}
PakKK101874	dCad-GFP,GMR-GAL4	y1 w1118;dCad-GFP,GMR-GAL4,P{KK101874}/CyO
PIG-XKK109717	dCad-GFP,GMR-GAL4	y1 w1118;dCad-GFP,GMR-GAL4,P{KK109717}/CyO
PIG-ZKK107404	dCad-GFP,GMR-GAL4	y1 w1118;dCad-GFP,GMR-GAL4,P{KK107404}/CyO

## Sheet: Full genotypes (Figs. 1-2)
List of full genotypes for knockdown of individual homologs of 3q29 genes
RNAi line	Driver	Genotype
appKK108227	da-GAL4	w1118/y1 w1118;da-GAL4/P{KK108227}
Cbp20KK109448	da-GAL4	w1118/y1 w1118;da-GAL4/P{KK109448}
CG5543KK109031	da-GAL4	w1118/y1 w1118;da-GAL4/P{KK109031}
CG6836KK112485	da-GAL4	w1118/y1 w1118;da-GAL4/P{KK112485}
CG8888GD3777	da-GAL4	w1118;da-GAL4/P{GD3777}
CG8892GD14061	da-GAL4	w1118;da-GAL4/P{GD14061}
dlg1GD4689	da-GAL4	w1118;da-GAL4/+;P{GD4689}/+
FsnGD11383	da-GAL4	w1118;da-GAL4/+;P{GD11383}/+
PakKK101874	da-GAL4	w1118/y1 w1118;da-GAL4/P{KK101874}
Pcyt2KK110819	da-GAL4	w1118/y1 w1118;da-GAL4/P{KK110819}
PIG-XKK109717	da-GAL4	w1118/y1 w1118;da-GAL4/P{KK109717}
PIG-ZKK107404	da-GAL4	w1118/y1 w1118;da-GAL4/P{KK107404}
Tsf2GD2442	da-GAL4	w1118;da-GAL4/+;P{GD2442}/+
Ulp1GD7581	da-GAL4	w1118;da-GAL4/+;P{GD7581}/+
Control (GD)	Elav-GAL4	w1118,Elav-GAL4/w1118
Control (KK)	Elav-GAL4	w1118,Elav-GAL4/y1 w1118
appKK108227	Elav-GAL4	w1118,Elav-GAL4/y1 w1118;P{KK108227}/+
Cbp20KK109448	Elav-GAL4	w1118,Elav-GAL4/y1 w1118;P{KK109448}/+
CG5543KK109031	Elav-GAL4	w1118,Elav-GAL4/y1 w1118;P{KK109031}/+
CG6836KK112485	Elav-GAL4	w1118,Elav-GAL4/y1 w1118;P{KK112485}/+
CG8888GD3777	Elav-GAL4	w1118,Elav-GAL4/w1118;P{GD3777}/+
CG8892GD14061	Elav-GAL4	w1118,Elav-GAL4/w1118;P{GD14061}/+
dlg1GD4689	Elav-GAL4	w1118,Elav-GAL4/w1118;;P{GD4689}/+
FsnGD11383	Elav-GAL4	w1118,Elav-GAL4/w1118;;P{GD11383}/+
PakKK101874	Elav-GAL4	w1118,Elav-GAL4/y1 w1118;P{KK101874}/+
Pcyt2KK110819	Elav-GAL4	w1118,Elav-GAL4/y1 w1118;P{KK110819}/+
PIG-XKK109717	Elav-GAL4	w1118,Elav-GAL4/y1 w1118;P{KK109717}/+
PIG-ZKK107404	Elav-GAL4	w1118,Elav-GAL4/y1 w1118;P{KK107404}/+
Tsf2GD2442	Elav-GAL4	w1118,Elav-GAL4/w1118;;P{GD2442}/+
Ulp1GD7581	Elav-GAL4	w1118,Elav-GAL4/w1118;;P{GD7581}/+
Control	Elav-GAL4;;UAS-Dicer2	w1118,Elav-GAL4/y1 w1118;;UAS-Dicer2/+
appKK108227	Elav-GAL4;;UAS-Dicer2	w1118,Elav-GAL4/y1 w1118;P{KK108227}/+;UAS-Dicer2/+
Cbp20KK109448	Elav-GAL4;;UAS-Dicer2	w1118,Elav-GAL4/y1 w1118;P{KK109448}/+;UAS-Dicer2/+
CG5359KK107839	Elav-GAL4;;UAS-Dicer2	w1118,Elav-GAL4/y1 w1118;P{KK107839}/+;UAS-Dicer2/+
CG6836KK112485	Elav-GAL4;;UAS-Dicer2	w1118,Elav-GAL4/y1 w1118;P{KK112485}/+;UAS-Dicer2/+
PakKK101874	Elav-GAL4;;UAS-Dicer2	w1118,Elav-GAL4/y1 w1118;P{KK101874}/+;UAS-Dicer2/+
PIG-XKK109717	Elav-GAL4;;UAS-Dicer2	w1118,Elav-GAL4/y1 w1118;P{KK109717}/+;UAS-Dicer2/+
PIG-ZKK107404	Elav-GAL4;;UAS-Dicer2	w1118,Elav-GAL4/y1 w1118;P{KK107404}/+;UAS-Dicer2/+
Control (GD)	beadexMS1096-GAL4;;UAS-Dicer2	w1118,beadexMS1096-GAL4/w1118;;UAS-Dicer2/+
Control (KK)	beadexMS1096-GAL4;;UAS-Dicer2	w1118,beadexMS1096-GAL4/y1 w1118;;UAS-Dicer2/+
appKK108227	beadexMS1096-GAL4;;UAS-Dicer2	w1118,beadexMS1096-GAL4/y1 w1118;P{KK108227}/+;UAS-Dicer2/+
Cbp20KK109448	beadexMS1096-GAL4;;UAS-Dicer2	w1118,beadexMS1096-GAL4/y1 w1118;P{KK109448}/+;UAS-Dicer2/+
CG5543KK109031	beadexMS1096-GAL4;;UAS-Dicer2	w1118,beadexMS1096-GAL4/y1 w1118;P{KK109031}/+;UAS-Dicer2/+
CG6836KK112485	beadexMS1096-GAL4;;UAS-Dicer2	w1118,beadexMS1096-GAL4/y1 w1118;P{KK112485}/+;UAS-Dicer2/+
CG8888GD3777	beadexMS1096-GAL4;;UAS-Dicer2	w1118,beadexMS1096-GAL4/w1118;P{GD3777}/+;UAS-Dicer2/+
CG8892GD14061	beadexMS1096-GAL4;;UAS-Dicer2	w1118,beadexMS1096-GAL4/w1118;P{GD14061}/+;UAS-Dicer2/+
dlg1GD4689	beadexMS1096-GAL4;;UAS-Dicer2	w1118,beadexMS1096-GAL4/w1118;;UAS-Dicer2/P{GD4689}
FsnGD11383	beadexMS1096-GAL4;;UAS-Dicer2	w1118,beadexMS1096-GAL4/w1118;;UAS-Dicer2/P{GD11383}
PakKK101874	beadexMS1096-GAL4;;UAS-Dicer2	w1118,beadexMS1096-GAL4/y1 w1118;P{KK101874}/+;UAS-Dicer2/+
Pcyt2KK110819	beadexMS1096-GAL4;;UAS-Dicer2	w1118,beadexMS1096-GAL4/y1 w1118;P{KK110819}/+;UAS-Dicer2/+
PIG-XKK109717	beadexMS1096-GAL4;;UAS-Dicer2	w1118,beadexMS1096-GAL4/y1 w1118;P{KK109717}/+;UAS-Dicer2/+
PIG-ZKK107404	beadexMS1096-GAL4;;UAS-Dicer2	w1118,beadexMS1096-GAL4/y1 w1118;P{KK107404}/+;UAS-Dicer2/+
Tsf2GD2442	beadexMS1096-GAL4;;UAS-Dicer2	w1118,beadexMS1096-GAL4/w1118;;UAS-Dicer2/P{GD2442}
Ulp1GD7581	beadexMS1096-GAL4;;UAS-Dicer2	w1118,beadexMS1096-GAL4/w1118;;UAS-Dicer2/P{GD7581}
Control (KK)	dCad-GFP,GMR-GAL4	w1118/y1 w1118;dCad-GFP,GMR-GAL4/+
appKK108227	dCad-GFP,GMR-GAL4	w1118/y1 w1118;dCad-GFP,GMR-GAL4/P{KK108227}
Cbp20KK109448	dCad-GFP,GMR-GAL4	w1118/y1 w1118;dCad-GFP,GMR-GAL4/P{KK109448}
CG5543KK109031	dCad-GFP,GMR-GAL4	w1118/y1 w1118;dCad-GFP,GMR-GAL4/P{KK109031}
CG6836KK112485	dCad-GFP,GMR-GAL4	w1118/y1 w1118;dCad-GFP,GMR-GAL4/P{KK112485}
CG8888GD3777	dCad-GFP,GMR-GAL4	w1118;dCad-GFP,GMR-GAL4/P{GD3777}
CG8892GD14061	dCad-GFP,GMR-GAL4	w1118;dCad-GFP,GMR-GAL4/P{GD14061}
dlg1GD4689	dCad-GFP,GMR-GAL4	w1118;dCad-GFP,GMR-GAL4/+;P{GD4689}/+
FsnGD11383	dCad-GFP,GMR-GAL4	w1118;dCad-GFP,GMR-GAL4/+;P{GD11383}/+
PakKK101874	dCad-GFP,GMR-GAL4	w1118/y1 w1118;dCad-GFP,GMR-GAL4/P{KK101874}
Pcyt2KK110819	dCad-GFP,GMR-GAL4	w1118/y1 w1118;dCad-GFP,GMR-GAL4/P{KK110819}
PIG-XKK109717	dCad-GFP,GMR-GAL4	w1118/y1 w1118;dCad-GFP,GMR-GAL4/P{KK109717}
PIG-ZKK107404	dCad-GFP,GMR-GAL4	w1118/y1 w1118;dCad-GFP,GMR-GAL4/P{KK107404}
Tsf2GD2442	dCad-GFP,GMR-GAL4	w1118;dCad-GFP,GMR-GAL4/+;P{GD2442}/+
Ulp1GD7581	dCad-GFP,GMR-GAL4	w1118;dCad-GFP,GMR-GAL4/+;P{GD7581}/+
Cbp20HMS02428	dCad-GFP,GMR-GAL4	w1118/y1 sc* v1 sev21;dCad-GFP,GMR-GAL4/P{TRiP.HMS02428}attP40
CG5543GD11687	dCad-GFP,GMR-GAL4	w1118;dCad-GFP,GMR-GAL4/P{GD11687}
CG8888KK101971	dCad-GFP,GMR-GAL4	w1118/y1 w1118;dCad-GFP,GMR-GAL4/P{KK101971}
dlg1KK116285	dCad-GFP,GMR-GAL4	w1118/y1 w1118;dCad-GFP,GMR-GAL4/P{KK116285}
FsnJF01561	dCad-GFP,GMR-GAL4	w1118/y1 v1;dCad-GFP,GMR-GAL4/+;P{TRiP.JF015618}attP2/+
Ulp1KK107062	dCad-GFP,GMR-GAL4	w1118/y1 w1118;dCad-GFP,GMR-GAL4/P{KK107062}
Control (KK)	GMR-GAL4;UAS-Dicer2	w1118/y1 w1118; GMR-GAL4/+;UAS-Dicer2/+
appKK108227	GMR-GAL4;UAS-Dicer2	w1118/y1 w1118;GMR-GAL4/P{KK108227};UAS-Dicer2/+
Cbp20KK109448	GMR-GAL4;UAS-Dicer2	w1118/y1 w1118;GMR-GAL4/P{KK109448};UAS-Dicer2/+
CG5543KK109031	GMR-GAL4;UAS-Dicer2	w1118/y1 w1118;GMR-GAL4/P{KK109031};UAS-Dicer2/+
CG6836KK112485	GMR-GAL4;UAS-Dicer2	w1118/y1 w1118;GMR-GAL4/P{KK112485};UAS-Dicer2/+
CG8888GD3777	GMR-GAL4;UAS-Dicer2	w1118;GMR-GAL4/P{GD3777};UAS-Dicer2/+
CG8892GD14061	GMR-GAL4;UAS-Dicer2	w1118;GMR-GAL4/P{GD14061};UAS-Dicer2/+
dlg1GD4689	GMR-GAL4;UAS-Dicer2	w1118;GMR-GAL4/+;UAS-Dicer2/P{GD4689}
FsnGD11383	GMR-GAL4;UAS-Dicer2	w1118;GMR-GAL4/+;UAS-Dicer2/P{GD11383}
PakKK101874	GMR-GAL4;UAS-Dicer2	w1118/y1 w1118;GMR-GAL4/P{KK101874};UAS-Dicer2/+
Pcyt2KK110819	GMR-GAL4;UAS-Dicer2	w1118/y1 w1118;GMR-GAL4/P{KK110819};UAS-Dicer2/+
PIG-XKK109717	GMR-GAL4;UAS-Dicer2	w1118/y1 w1118;GMR-GAL4/P{KK109717};UAS-Dicer2/+
PIG-ZKK107404	GMR-GAL4;UAS-Dicer2	w1118/y1 w1118;GMR-GAL4/P{KK107404};UAS-Dicer2/+
Ulp1GD7581	GMR-GAL4;UAS-Dicer2	w1118;GMR-GAL4/+;UAS-Dicer2/P{GD7581}
CG5543GD11687	GMR-GAL4;UAS-Dicer2	w1118; GMR-GAL4/P{GD11687};UAS-Dicer2/+
CG8888KK101971	GMR-GAL4;UAS-Dicer2	w1118/y1 w1118;GMR-GAL4/P{KK101971};UAS-Dicer2/+
Ulp1KK107062	GMR-GAL4;UAS-Dicer2	w1118/y1 w1118;GMR-GAL4/P{KK107062};UAS-Dicer2/+

## Sheet: Full genotypes (Figs. 3-6)
List of full genotypes for pairwise knockdown of homologs of 3q29 genes
Pairwise cross	Driver	Genotype
Cbp20KK109448/Control	dCad-GFP,GMR-GAL4	y1 w1118;dCad-GFP,GMR-GAL4,P{KK109448}/+
Cbp20KK109448/appKK108227	dCad-GFP,GMR-GAL4	y1 w1118;dCad-GFP,GMR-GAL4,P{KK109448}/P{KK108227}
Cbp20KK109448/Cbp20GD17252	dCad-GFP,GMR-GAL4	y1 w1118/w1118;dCad-GFP,GMR-GAL4,P{KK109448}/+;P{GD17252}/+
Cbp20KK109448/Cbp20HMS02428	dCad-GFP,GMR-GAL4	y1 w1118/y1 sc* v1 sev21;dCad-GFP,GMR-GAL4,P{KK109448}/ P{TRiP.HMS02428}attP40
Cbp20KK109448/CG5543GD11687	dCad-GFP,GMR-GAL4	y1 w1118/w1118;dCad-GFP,GMR-GAL4,P{KK109448}/P{GD11687}
Cbp20KK109448/CG5543KK109031	dCad-GFP,GMR-GAL4	y1 w1118;dCad-GFP,GMR-GAL4,P{KK109448}/P{KK109031}
Cbp20KK109448/CG6836KK112485	dCad-GFP,GMR-GAL4	y1 w1118;dCad-GFP,GMR-GAL4,P{KK109448}/P{KK112485}
Cbp20KK109448/CG8888EY12413	dCad-GFP,GMR-GAL4	y1 w1118/y1 w67c23;dCad-GFP,GMR-GAL4,P{KK109448}/P{EPgy2}CG8888EY12413
Cbp20KK109448/CG8888GD3777	dCad-GFP,GMR-GAL4	y1 w1118/w1118;dCad-GFP,GMR-GAL4,P{KK109448}/P{GD3777}
Cbp20KK109448/CG8888MI13104	dCad-GFP,GMR-GAL4	y1 w1118/y1 w*;dCad-GFP,GMR-GAL4,P{KK109448}/Mi{MIC}CG8888MI13104
Cbp20KK109448/CG8892GD14061	dCad-GFP,GMR-GAL4	y1 w1118/w1118;dCad-GFP,GMR-GAL4,P{KK109448}/P{GD14061}
Cbp20KK109448/dlg15	dCad-GFP,GMR-GAL4	y1 w1118/dlg15;dCad-GFP,GMR-GAL4,P{KK109448}/+
Cbp20KK109448/dlg1GD4689	dCad-GFP,GMR-GAL4	y1 w1118/w1118;dCad-GFP,GMR-GAL4,P{KK109448}/+;P{GD4689}/+
Cbp20KK109448/dlg1KK116285	dCad-GFP,GMR-GAL4	y1 w1118;dCad-GFP,GMR-GAL4,P{KK109448}/P{KK116285}
Cbp20KK109448/FsnGD11383	dCad-GFP,GMR-GAL4	y1 w1118/w1118;dCad-GFP,GMR-GAL4,P{KK109448}/+;P{GD11383}/+
Cbp20KK109448/FsnJF01561	dCad-GFP,GMR-GAL4	y1 w1118/y1 v1;dCad-GFP,GMR-GAL4,P{KK109448}/+;P{TRiP.JF01561}attP2/+
Cbp20KK109448/FsnKG08128	dCad-GFP,GMR-GAL4	y1 w1118/y1;dCad-GFP,GMR-GAL4,P{KK109448}/P{SUPor-P}FsnKG08128; ry506/+
Cbp20KK109448/Overexp. Diap1	dCad-GFP,GMR-GAL4	y1 w1118/w*;dCad-GFP,GMR-GAL4,P{KK109448}/+;P{UAS-DIAP1.H}3/+
Cbp20KK109448/Overexp. Dronc	dCad-GFP,GMR-GAL4	y1 w1118/w*;dCad-GFP,GMR-GAL4,P{KK109448}/+;P{UAS-Dronc.EGFP}3/+
Cbp20KK109448/Pak11	dCad-GFP,GMR-GAL4	y1 w1118/+;dCad-GFP,GMR-GAL4,P{KK109448}/+;Pak11/+
Cbp20KK109448/Pak6	dCad-GFP,GMR-GAL4	y1 w1118/+;dCad-GFP,GMR-GAL4,P{KK109448}/+;Pak6/+
Cbp20KK109448/PakKK101874	dCad-GFP,GMR-GAL4	y1 w1118;dCad-GFP,GMR-GAL4,P{KK109448}/P{KK101874}
Cbp20KK109448/Pcyt2KK110819	dCad-GFP,GMR-GAL4	y1 w1118;dCad-GFP,GMR-GAL4,P{KK109448}/P{KK110819}
Cbp20KK109448/PIG-XKK109717	dCad-GFP,GMR-GAL4	y1 w1118;dCad-GFP,GMR-GAL4,P{KK109448}/P{KK109717}
Cbp20KK109448/PIG-ZHMS01828	dCad-GFP,GMR-GAL4	y1 w1118/y1 sc* v1 sev21;dCad-GFP,GMR-GAL4,P{KK109448}/+;P{TRiP.HMS01828}attP2/+
Cbp20KK109448/PIG-ZKK107404	dCad-GFP,GMR-GAL4	y1 w1118;dCad-GFP,GMR-GAL4,P{KK109448}/P{KK107404}
Cbp20KK109448/Tsf2KG01571	dCad-GFP,GMR-GAL4	y1 w1118/y1;dCad-GFP,GMR-GAL4,P{KK109448}/+;P{SUPor-P}Tsf2KG01571 ry506/+
Cbp20KK109448/Ulp1GD7581	dCad-GFP,GMR-GAL4	y1 w1118/w1118;dCad-GFP,GMR-GAL4,P{KK109448}/+;P{GD7581}/+
Cbp20KK109448/Ulp1KK107062	dCad-GFP,GMR-GAL4	y1 w1118;dCad-GFP,GMR-GAL4,P{KK109448}/P{KK107062}
Homozygous Cbp20KK109448	dCad-GFP,GMR-GAL4	y1 w1118;dCad-GFP,GMR-GAL4,P{KK109448}/P{KK109448}
Homozygous Cbp20KK109448/Heterozygous dlg1GD4689	dCad-GFP,GMR-GAL4	y1 w1118/w1118;dCad-GFP,GMR-GAL4,P{KK109448}/P{KK109448}; P{GD4689}/+
Cbp20KK109448/Control	Elav-GAL4	y1 w1118,Elav-GAL4/y1 w1118; P{KK109448}/+
Cbp20KK109448/dlg1GD4689	Elav-GAL4	y1 w1118,Elav-GAL4/w1118; P{KK109448}/+;P{GD4689}/+
Cbp20KK109448/FsnGD11383	Elav-GAL4	y1 w1118,Elav-GAL4/w1118; P{KK109448}/+;P{GD11383}/+
dlg1GD4689/Control	dCad-GFP,GMR-GAL4	w1118/y1 w1118;dCad-GFP,GMR-GAL4/+;P{GD4689}/+
dlg1GD4689/appKK108227	dCad-GFP,GMR-GAL4	w1118/y1 w1118;dCad-GFP,GMR-GAL4/P{KK108227};P{GD4689}/+
dlg1GD4689/Cbp20HMS02428	dCad-GFP,GMR-GAL4	w1118/y1 sc* v1 sev21;dCad-GFP,GMR-GAL4/ P{TRiP.HMS02428}attP40; P{GD4689}/+
dlg1GD4689/Cbp20KK109448	dCad-GFP,GMR-GAL4	w1118/y1 w1118;dCad-GFP,GMR-GAL4/P{KK109448};P{GD4689}/+
dlg1GD4689/CG5543GD11687	dCad-GFP,GMR-GAL4	w1118;dCad-GFP,GMR-GAL4/P{GD11687}; P{GD4689}/+
dlg1GD4689/CG5543KK109031	dCad-GFP,GMR-GAL4	w1118/y1 w1118;dCad-GFP,GMR-GAL4/P{KK109031};P{GD4689}/+
dlg1GD4689/CG6836KK112485	dCad-GFP,GMR-GAL4	w1118/y1 w1118;dCad-GFP,GMR-GAL4/P{KK112485};P{GD4689}/+
dlg1GD4689/CG8888EY12413	dCad-GFP,GMR-GAL4	w1118/y1 w67c23;dCad-GFP,GMR-GAL4/P{EPgy2}CG8888EY12413; P{GD4689}/+
dlg1GD4689/CG8888GD3777	dCad-GFP,GMR-GAL4	w1118;dCad-GFP,GMR-GAL4/P{GD3777};P{GD4689}/+
dlg1GD4689/CG8888MI13104	dCad-GFP,GMR-GAL4	w1118/y1 w*;dCad-GFP,GMR-GAL4/Mi{MIC}CG8888MI13104; P{GD4689}/+
dlg1GD4689/CG8892GD14061	dCad-GFP,GMR-GAL4	w1118;dCad-GFP,GMR-GAL4/P{GD14061};P{GD4689}/+
dlg1GD4689/dlg15	dCad-GFP,GMR-GAL4	w1118/dlg15;dCad-GFP,GMR-GAL4/+; P{GD4689}/+
dlg1GD4689/FsnGD11383	dCad-GFP,GMR-GAL4	w1118;dCad-GFP,GMR-GAL4/+;P{GD4689}/P{GD11383}
dlg1GD4689/FsnJF01561	dCad-GFP,GMR-GAL4	w1118/y1 v1;dCad-GFP,GMR-GAL4/+; P{GD4689}/P{TRiP.JF01561}attP2/+
dlg1GD4689/FsnKG08128	dCad-GFP,GMR-GAL4	w1118/y1;dCad-GFP,GMR-GAL4/P{SUPor-P}FsnKG08128; P{GD4689}/ry506
dlg1GD4689/Overexp. Diap1	dCad-GFP,GMR-GAL4	w1118/w*;dCad-GFP,GMR-GAL4/+;P{GD4689}/P{UAS-DIAP1.H}3
dlg1GD4689/Overexp. Dronc	dCad-GFP,GMR-GAL4	w1118/w*;dCad-GFP,GMR-GAL4/+;P{GD4689}/P{UAS-Dronc.EGFP}3
dlg1GD4689/Pak11	dCad-GFP,GMR-GAL4	w1118/+;dCad-GFP,GMR-GAL4/+; P{GD4689}/Pak11
dlg1GD4689/Pak6	dCad-GFP,GMR-GAL4	w1118/+;dCad-GFP,GMR-GAL4/+; P{GD4689}/Pak6
dlg1GD4689/PakKK101874	dCad-GFP,GMR-GAL4	w1118/y1 w1118;dCad-GFP,GMR-GAL4/P{KK101874};P{GD4689}/+
dlg1GD4689/Pcyt2KK110819	dCad-GFP,GMR-GAL4	w1118/y1 w1118;dCad-GFP,GMR-GAL4/P{KK110819};P{GD4689}/+
dlg1GD4689/PIG-XKK109717	dCad-GFP,GMR-GAL4	w1118/y1 w1118;dCad-GFP,GMR-GAL4/P{KK109717};P{GD4689}/+
dlg1GD4689/PIG-ZHMS01828	dCad-GFP,GMR-GAL4	w1118/y1 sc* v1 sev21;dCad-GFP,GMR-GAL4/+; P{GD4689}/P{TRiP.HMS01828}attP2
dlg1GD4689/PIG-ZKK107404	dCad-GFP,GMR-GAL4	w1118/y1 w1118;dCad-GFP,GMR-GAL4/P{KK107404};P{GD4689}/+
dlg1GD4689/Tsf2KG01571	dCad-GFP,GMR-GAL4	w1118/y1;dCad-GFP,GMR-GAL4/+;P{GD4689}/P{SUPor-P}Tsf2KG01571 ry506
dlg1GD4689/Ulp1GD7581	dCad-GFP,GMR-GAL4	w1118;dCad-GFP,GMR-GAL4/+;P{GD4689}/P{GD7581}
dlg1GD4689/Ulp1KK107062	dCad-GFP,GMR-GAL4	w1118/y1 w1118;dCad-GFP,GMR-GAL4/P{KK107062}; P{GD4689}/+
appKK108227/Control	dCad-GFP,GMR-GAL4	y1 w1118;dCad-GFP,GMR-GAL4,P{KK108227}/+
appKK108227/Cbp20KK109448	dCad-GFP,GMR-GAL4	y1 w1118;dCad-GFP,GMR-GAL4,P{KK108227}/P{KK109448}
appKK108227/CG6836KK112485	dCad-GFP,GMR-GAL4	y1 w1118;dCad-GFP,GMR-GAL4,P{KK108227}/P{KK112485}
appKK108227/CG8888GD3777	dCad-GFP,GMR-GAL4	y1 w1118/w1118;dCad-GFP,GMR-GAL4,P{KK108227}/P{GD3777}
appKK108227/dlg1GD4689	dCad-GFP,GMR-GAL4	y1 w1118/w1118;dCad-GFP,GMR-GAL4,P{KK108227}/+;P{GD4689}/+
appKK108227/FsnGD11383	dCad-GFP,GMR-GAL4	y1 w1118/w1118;dCad-GFP,GMR-GAL4,P{KK108227}/+;P{GD11383}/+
appKK108227/PakKK101874	dCad-GFP,GMR-GAL4	y1 w1118;dCad-GFP,GMR-GAL4,P{KK108227}/P{KK101874}
appKK108227/PIG-XKK109717	dCad-GFP,GMR-GAL4	y1 w1118;dCad-GFP,GMR-GAL4,P{KK108227}/P{KK109717}
appKK108227/PIG-ZKK107404	dCad-GFP,GMR-GAL4	y1 w1118;dCad-GFP,GMR-GAL4,P{KK108227}/P{KK107404}
CG6836KK112485/Control	dCad-GFP,GMR-GAL4	y1 w1118;dCad-GFP,GMR-GAL4,P{KK112485}/+
CG6836KK112485/appKK108227	dCad-GFP,GMR-GAL4	y1 w1118;dCad-GFP,GMR-GAL4,P{KK112485}/P{KK108227}
CG6836KK112485/Cbp20KK109448	dCad-GFP,GMR-GAL4	y1 w1118;dCad-GFP,GMR-GAL4,P{KK112485}/P{KK109448}
CG6836KK112485/CG8888GD3777	dCad-GFP,GMR-GAL4	y1 w1118/w1118;dCad-GFP,GMR-GAL4,P{KK112485}/P{GD3777}
CG6836KK112485/dlg1GD4689	dCad-GFP,GMR-GAL4	y1 w1118/w1118;dCad-GFP,GMR-GAL4,P{KK112485}/+;P{GD4689}/+
CG6836KK112485/FsnGD11383	dCad-GFP,GMR-GAL4	y1 w1118/w1118;dCad-GFP,GMR-GAL4,P{KK112485}/+;P{GD11383}/+
CG6836KK112485/PakKK101874	dCad-GFP,GMR-GAL4	y1 w1118;dCad-GFP,GMR-GAL4,P{KK112485}/P{KK101874}
CG6836KK112485/PIG-XKK109717	dCad-GFP,GMR-GAL4	y1 w1118;dCad-GFP,GMR-GAL4,P{KK112485}/P{KK109717}
CG6836KK112485/PIG-ZKK107404	dCad-GFP,GMR-GAL4	y1 w1118;dCad-GFP,GMR-GAL4,P{KK112485}/P{KK107404}
CG8888GD3777/Control	dCad-GFP,GMR-GAL4	w1118/y1 w1118;dCad-GFP,GMR-GAL4,P{GD3777}/+
CG8888GD3777/appKK108227	dCad-GFP,GMR-GAL4	w1118/y1 w1118;dCad-GFP,GMR-GAL4,P{GD3777}/P{KK108227}
CG8888GD3777/Cbp20GD17252	dCad-GFP,GMR-GAL4	w1118;dCad-GFP,GMR-GAL4,P{GD3777}/+;P{GD17252}/+
CG8888GD3777/Cbp20HMS02428	dCad-GFP,GMR-GAL4	w1118/y1 sc* v1 sev21;dCad-GFP,GMR-GAL4,P{GD3777}/ P{TRiP.HMS02428}attP40
CG8888GD3777/Cbp20KK109448	dCad-GFP,GMR-GAL4	w1118/y1 w1118;dCad-GFP,GMR-GAL4,P{GD3777}/P{KK109448}
CG8888GD3777/CG5543GD11687	dCad-GFP,GMR-GAL4	w1118;dCad-GFP,GMR-GAL4,P{GD3777}/P{GD11687}
CG8888GD3777/CG5543KK109031	dCad-GFP,GMR-GAL4	w1118/y1 w1118;dCad-GFP,GMR-GAL4,P{GD3777}/P{KK109031}
CG8888GD3777/CG6836KK112485	dCad-GFP,GMR-GAL4	w1118/y1 w1118;dCad-GFP,GMR-GAL4,P{GD3777}/P{KK112485}
CG8888GD3777/CG8888EY12413	dCad-GFP,GMR-GAL4	w1118/y1 w67c23;dCad-GFP,GMR-GAL4,P{GD3777}/P{EPgy2}CG8888EY12413
CG8888GD3777/CG8888MI13104	dCad-GFP,GMR-GAL4	w1118/y1 w*;dCad-GFP,GMR-GAL4,P{GD3777}/Mi{MIC}CG8888MI13104
CG8888GD3777/CG8892GD14061	dCad-GFP,GMR-GAL4	w1118;dCad-GFP,GMR-GAL4,P{GD3777}/P{GD14061}
CG8888GD3777/dlg15	dCad-GFP,GMR-GAL4	w1118/dlg15;dCad-GFP,GMR-GAL4,P{GD3777}/+
CG8888GD3777/dlg1GD4689	dCad-GFP,GMR-GAL4	w1118;dCad-GFP,GMR-GAL4,P{GD3777}/+;P{GD4689}/+
CG8888GD3777/FsnGD11383	dCad-GFP,GMR-GAL4	w1118;dCad-GFP,GMR-GAL4,P{GD3777}/+;P{GD11383}/+
CG8888GD3777/FsnJF01561	dCad-GFP,GMR-GAL4	w1118/y1 v1;dCad-GFP,GMR-GAL4,P{GD3777}/+;P{TRiP.JF01561}attP2/+
CG8888GD3777/FsnKG08128	dCad-GFP,GMR-GAL4	w1118/y1;dCad-GFP,GMR-GAL4,P{GD3777}/P{SUPor-P}FsnKG08128; ry506/+
CG8888GD3777/Pak11	dCad-GFP,GMR-GAL4	w1118/+;dCad-GFP,GMR-GAL4,P{GD3777}/+;Pak11/+
CG8888GD3777/Pak6	dCad-GFP,GMR-GAL4	w1118/+;dCad-GFP,GMR-GAL4,P{GD3777}/+;Pak6/+
CG8888GD3777/PakKK101874	dCad-GFP,GMR-GAL4	w1118/y1 w1118;dCad-GFP,GMR-GAL4,P{GD3777}/P{KK101874}
CG8888GD3777/Pcyt2KK110819	dCad-GFP,GMR-GAL4	w1118/y1 w1118;dCad-GFP,GMR-GAL4,P{GD3777}/P{KK110819}
CG8888GD3777/PIG-XKK109717	dCad-GFP,GMR-GAL4	w1118/y1 w1118;dCad-GFP,GMR-GAL4,P{GD3777}/P{KK109717}
CG8888GD3777/PIG-ZHMS01828	dCad-GFP,GMR-GAL4	w1118/y1 sc* v1 sev21;dCad-GFP,GMR-GAL4,P{GD3777}/+;P{TRiP.HMS01828}attP2/+
CG8888GD3777/PIG-ZKK107404	dCad-GFP,GMR-GAL4	w1118/y1 w1118;dCad-GFP,GMR-GAL4,P{GD3777}/P{KK107404}
CG8888GD3777/Tsf2KG01571	dCad-GFP,GMR-GAL4	w1118/y1;dCad-GFP,GMR-GAL4,P{GD3777}/+;P{SUPor-P}Tsf2KG01571 ry506/+
CG8888GD3777/Ulp1GD7581	dCad-GFP,GMR-GAL4	w1118;dCad-GFP,GMR-GAL4,P{GD3777}/+;P{GD7581}/+
CG8888GD3777/Ulp1KK107062	dCad-GFP,GMR-GAL4	w1118/y1 w1118;dCad-GFP,GMR-GAL4,P{GD3777}/P{KK107062}
FsnGD11383/Control	dCad-GFP,GMR-GAL4	w1118/y1 w1118;dCad-GFP,GMR-GAL4/+;P{GD11383}/+
FsnGD11383/Cbp20GD17252	dCad-GFP,GMR-GAL4	w1118;dCad-GFP,GMR-GAL4/+;P{GD11383}/P{GD17252}
FsnGD11383/Cbp20HMS02428	dCad-GFP,GMR-GAL4	w1118/y1 sc* v1 sev21;dCad-GFP,GMR-GAL4/ P{TRiP.HMS02428}attP40; P{GD11383}/+
FsnGD11383/Cbp20KK109448	dCad-GFP,GMR-GAL4	w1118/y1 w1118;dCad-GFP,GMR-GAL4/P{GD3777};P{GD11383}/+
FsnGD11383/CG6836KK112485	dCad-GFP,GMR-GAL4	w1118/y1 w1118;dCad-GFP,GMR-GAL4/P{KK112485};P{GD11383}/+
FsnGD11383/CG8888EY12413	dCad-GFP,GMR-GAL4	w1118/y1 w67c23;dCad-GFP,GMR-GAL4/P{EPgy2}CG8888EY12413; P{GD11383}/+
FsnGD11383/CG8888GD3777	dCad-GFP,GMR-GAL4	w1118;dCad-GFP,GMR-GAL4/P{GD3777};P{GD11383}/+
FsnGD11383/CG8888MI13104	dCad-GFP,GMR-GAL4	w1118/y1 w*;dCad-GFP,GMR-GAL4/Mi{MIC}CG8888MI13104; P{GD11383}/+
FsnGD11383/dlg15	dCad-GFP,GMR-GAL4	w1118/dlg15;dCad-GFP,GMR-GAL4/+; P{GD11383}/+
FsnGD11383/dlg1GD4689	dCad-GFP,GMR-GAL4	w1118;dCad-GFP,GMR-GAL4/+;P{GD11383}/P{GD4689}
FsnGD11383/FsnJF01561	dCad-GFP,GMR-GAL4	w1118/y1 v1;dCad-GFP,GMR-GAL4/+; P{GD11383}/P{TRiP.JF01561}attP2/+
FsnGD11383/FsnKG08128	dCad-GFP,GMR-GAL4	w1118/y1;dCad-GFP,GMR-GAL4/P{SUPor-P}FsnKG08128; P{GD11383}/ry506
FsnGD11383/PakKK101874	dCad-GFP,GMR-GAL4	w1118/y1 w1118;dCad-GFP,GMR-GAL4/P{KK101874};P{GD11383}/+
FsnGD11383/PIG-XKK109717	dCad-GFP,GMR-GAL4	w1118/y1 w1118;dCad-GFP,GMR-GAL4/P{KK109717};P{GD11383}/+
FsnGD11383/PIG-ZHMS01828	dCad-GFP,GMR-GAL4	w1118/y1 sc* v1 sev21;dCad-GFP,GMR-GAL4/+; P{GD11383}/P{TRiP.HMS01828}attP2
FsnGD11383/PIG-ZKK107404	dCad-GFP,GMR-GAL4	w1118/y1 w1118;dCad-GFP,GMR-GAL4/P{KK107404};P{GD11383}/+
FsnGD11383/Tsf2KG01571	dCad-GFP,GMR-GAL4	w1118/y1;dCad-GFP,GMR-GAL4/+;P{GD11383}/P{SUPor-P}Tsf2KG01571 ry506
PakKK101874/Control	dCad-GFP,GMR-GAL4	y1 w1118;dCad-GFP,GMR-GAL4,P{KK101874}/+
PakKK101874/appKK108227	dCad-GFP,GMR-GAL4	y1 w1118;dCad-GFP,GMR-GAL4,P{KK101874}/P{KK108227}
PakKK101874/Cbp20GD17252	dCad-GFP,GMR-GAL4	y1 w1118/w1118;dCad-GFP,GMR-GAL4,P{KK101874}/+;P{GD17252}/+
PakKK101874/Cbp20HMS02428	dCad-GFP,GMR-GAL4	y1 w1118/y1 sc* v1 sev21;dCad-GFP,GMR-GAL4,P{KK101874}/ P{TRiP.HMS02428}attP40
PakKK101874/Cbp20KK109448	dCad-GFP,GMR-GAL4	y1 w1118;dCad-GFP,GMR-GAL4,P{KK101874}/P{KK109448}
PakKK101874/CG5543GD11687	dCad-GFP,GMR-GAL4	y1 w1118/w1118;dCad-GFP,GMR-GAL4,P{KK101874}/P{GD11687}
PakKK101874/CG5543KK109031	dCad-GFP,GMR-GAL4	y1 w1118;dCad-GFP,GMR-GAL4,P{KK101874}/P{KK109031}
PakKK101874/CG6836KK112485	dCad-GFP,GMR-GAL4	y1 w1118;dCad-GFP,GMR-GAL4,P{KK101874}/P{KK112485}
PakKK101874/CG8888EY12413	dCad-GFP,GMR-GAL4	y1 w1118/y1 w67c23;dCad-GFP,GMR-GAL4,P{KK101874}/P{EPgy2}CG8888EY12413
PakKK101874/CG8888GD3777	dCad-GFP,GMR-GAL4	y1 w1118/w1118;dCad-GFP,GMR-GAL4,P{KK101874}/P{GD3777}
PakKK101874/CG8888MI13104	dCad-GFP,GMR-GAL4	y1 w1118/y1 w*;dCad-GFP,GMR-GAL4,P{KK101874}/Mi{MIC}CG8888MI13104
PakKK101874/CG8892GD14061	dCad-GFP,GMR-GAL4	y1 w1118/w1118;dCad-GFP,GMR-GAL4,P{KK101874}/P{GD14061}
PakKK101874/dlg15	dCad-GFP,GMR-GAL4	y1 w1118/dlg15;dCad-GFP,GMR-GAL4,P{KK101874}/+
PakKK101874/dlg1GD4689	dCad-GFP,GMR-GAL4	y1 w1118/w1118;dCad-GFP,GMR-GAL4,P{KK101874}/+;P{GD4689}/+
PakKK101874/FsnGD11383	dCad-GFP,GMR-GAL4	y1 w1118/w1118;dCad-GFP,GMR-GAL4,P{KK101874}/+;P{GD11383}/+
PakKK101874/FsnJF01561	dCad-GFP,GMR-GAL4	y1 w1118/y1 v1;dCad-GFP,GMR-GAL4,P{KK101874}/+;P{TRiP.JF01561}attP2/+
PakKK101874/Pak11	dCad-GFP,GMR-GAL4	y1 w1118/+;dCad-GFP,GMR-GAL4,P{KK101874}/+;Pak11/+
PakKK101874/Pcyt2KK110819	dCad-GFP,GMR-GAL4	y1 w1118;dCad-GFP,GMR-GAL4,P{KK101874}/P{KK110819}
PakKK101874/PIG-XKK109717	dCad-GFP,GMR-GAL4	y1 w1118;dCad-GFP,GMR-GAL4,P{KK101874}/P{KK109717}
PakKK101874/PIG-ZHMS01828	dCad-GFP,GMR-GAL4	y1 w1118/y1 sc* v1 sev21;dCad-GFP,GMR-GAL4,P{KK101874}/+;P{TRiP.HMS01828}attP2/+
PakKK101874/PIG-ZKK107404	dCad-GFP,GMR-GAL4	y1 w1118;dCad-GFP,GMR-GAL4,P{KK101874}/P{KK107404}
PakKK101874/Tsf2KG01571	dCad-GFP,GMR-GAL4	y1 w1118/y1;dCad-GFP,GMR-GAL4,P{KK101874}/+;P{SUPor-P}Tsf2KG01571 ry506/+
PakKK101874/Ulp1GD7581	dCad-GFP,GMR-GAL4	y1 w1118/w1118;dCad-GFP,GMR-GAL4,P{KK101874}/+;P{GD7581}/+
PakKK101874/Ulp1KK107062	dCad-GFP,GMR-GAL4	y1 w1118;dCad-GFP,GMR-GAL4,P{KK101874}/P{KK107062}
PIG-XKK109717/Control	dCad-GFP,GMR-GAL4	y1 w1118;dCad-GFP,GMR-GAL4,P{KK109717}/+
PIG-XKK109717/appKK108227	dCad-GFP,GMR-GAL4	y1 w1118;dCad-GFP,GMR-GAL4,P{KK109717}/P{KK108227}
PIG-XKK109717/Cbp20KK109448	dCad-GFP,GMR-GAL4	y1 w1118;dCad-GFP,GMR-GAL4,P{KK109717}/P{KK109448}
PIG-XKK109717/CG6836KK112485	dCad-GFP,GMR-GAL4	y1 w1118;dCad-GFP,GMR-GAL4,P{KK109717}/P{KK112485}
PIG-XKK109717/CG8888GD3777	dCad-GFP,GMR-GAL4	y1 w1118/w1118;dCad-GFP,GMR-GAL4,P{KK109717}/P{GD3777}
PIG-XKK109717/dlg1GD4689	dCad-GFP,GMR-GAL4	y1 w1118/w1118;dCad-GFP,GMR-GAL4,P{KK109717}/+;P{GD4689}/+
PIG-XKK109717/FsnGD11383	dCad-GFP,GMR-GAL4	y1 w1118/w1118;dCad-GFP,GMR-GAL4,P{KK109717}/+;P{GD11383}/+
PIG-XKK109717/PakKK101874	dCad-GFP,GMR-GAL4	y1 w1118;dCad-GFP,GMR-GAL4,P{KK109717}/P{KK101874}
PIG-XKK109717/PIG-ZKK107404	dCad-GFP,GMR-GAL4	y1 w1118;dCad-GFP,GMR-GAL4,P{KK109717}/P{KK107404}
PIG-ZKK107404/Control	dCad-GFP,GMR-GAL4	y1 w1118;dCad-GFP,GMR-GAL4,P{KK107404}/+
PIG-ZKK107404/appKK108227	dCad-GFP,GMR-GAL4	y1 w1118;dCad-GFP,GMR-GAL4,P{KK107404}/P{KK108227}
PIG-ZKK107404/Cbp20GD17252	dCad-GFP,GMR-GAL4	y1 w1118/w1118;dCad-GFP,GMR-GAL4,P{KK107404}/+;P{GD17252}/+
PIG-ZKK107404/Cbp20HMS02428	dCad-GFP,GMR-GAL4	y1 w1118/y1 sc* v1 sev21;dCad-GFP,GMR-GAL4,P{KK107404}/ P{TRiP.HMS02428}attP40
PIG-ZKK107404/Cbp20KK109448	dCad-GFP,GMR-GAL4	y1 w1118;dCad-GFP,GMR-GAL4,P{KK107404}/P{KK109448}
PIG-ZKK107404/CG6836KK112485	dCad-GFP,GMR-GAL4	y1 w1118;dCad-GFP,GMR-GAL4,P{KK107404}/P{KK112485}
PIG-ZKK107404/CG8888EY12413	dCad-GFP,GMR-GAL4	y1 w1118/y1 w67c23;dCad-GFP,GMR-GAL4,P{KK107404}/P{EPgy2}CG8888EY12413
PIG-ZKK107404/CG8888GD3777	dCad-GFP,GMR-GAL4	y1 w1118/w1118;dCad-GFP,GMR-GAL4,P{KK107404}/P{GD3777}
PIG-ZKK107404/CG8888MI13104	dCad-GFP,GMR-GAL4	y1 w1118/y1 w*;dCad-GFP,GMR-GAL4,P{KK107404}/Mi{MIC}CG8888MI13104
PIG-ZKK107404/dlg15	dCad-GFP,GMR-GAL4	y1 w1118/dlg15;dCad-GFP,GMR-GAL4,P{KK107404}/+
PIG-ZKK107404/dlg1GD4689	dCad-GFP,GMR-GAL4	y1 w1118/w1118;dCad-GFP,GMR-GAL4,P{KK107404}/+;P{GD4689}/+
PIG-ZKK107404/dlg1KK116285	dCad-GFP,GMR-GAL4	y1 w1118;dCad-GFP,GMR-GAL4,P{KK107404}/P{KK116285}
PIG-ZKK107404/FsnGD11383	dCad-GFP,GMR-GAL4	y1 w1118/w1118;dCad-GFP,GMR-GAL4,P{KK107404}/+;P{GD11383}/+
PIG-ZKK107404/FsnJF01561	dCad-GFP,GMR-GAL4	y1 w1118/y1 v1;dCad-GFP,GMR-GAL4,P{KK107404}/+;P{TRiP.JF01561}attP2/+
PIG-ZKK107404/FsnKG08128	dCad-GFP,GMR-GAL4	y1 w1118/y1;dCad-GFP,GMR-GAL4,P{KK107404}/P{SUPor-P}FsnKG08128; ry506/+
PIG-ZKK107404/Pak11	dCad-GFP,GMR-GAL4	y1 w1118/+;dCad-GFP,GMR-GAL4,P{KK107404}/+;Pak11/+
PIG-ZKK107404/Pak6	dCad-GFP,GMR-GAL4	y1 w1118/+;dCad-GFP,GMR-GAL4,P{KK107404}/+;Pak6/+
PIG-ZKK107404/PakKK101874	dCad-GFP,GMR-GAL4	y1 w1118;dCad-GFP,GMR-GAL4,P{KK107404}/P{KK101874}
PIG-ZKK107404/Pcyt2KK110819	dCad-GFP,GMR-GAL4	y1 w1118;dCad-GFP,GMR-GAL4,P{KK107404}/P{KK110819}
PIG-ZKK107404/PIG-XKK109717	dCad-GFP,GMR-GAL4	y1 w1118;dCad-GFP,GMR-GAL4,P{KK107404}/P{KK109717}
PIG-ZKK107404/PIG-ZHMS01828	dCad-GFP,GMR-GAL4	y1 w1118/y1 sc* v1 sev21;dCad-GFP,GMR-GAL4,P{KK107404}/+;P{TRiP.HMS01828}attP2/+
PIG-ZKK107404/Tsf2KG01571	dCad-GFP,GMR-GAL4	y1 w1118/y1;dCad-GFP,GMR-GAL4,P{KK107404}/+;P{SUPor-P}Tsf2KG01571 ry506/+

## Sheet: Full genotypes (Fig. 7)
List of full genotypes for pairwise knockdown of homologs of 3q29 and neurodevelopmental genes
Pairwise cross	Driver	Genotype
Cbp20KK109448/Control	dCad-GFP,GMR-GAL4	y1 w1118;dCad-GFP,GMR-GAL4,P{KK109448}/+
Cbp20KK109448/armGD1372	dCad-GFP,GMR-GAL4	y1 w1118/w1118;dCad-GFP,GMR-GAL4,P{KK109448}/+;P{GD1372}/+
Cbp20KK109448/armKK102545	dCad-GFP,GMR-GAL4	y1 w1118;dCad-GFP,GMR-GAL4,P{KK109448}/P{KK102545}
Cbp20KK109448/aspGD1375	dCad-GFP,GMR-GAL4	y1 w1118/w1118;dCad-GFP,GMR-GAL4,P{KK109448}/P{GD1375}
Cbp20KK109448/CadpsGD9501_1	dCad-GFP,GMR-GAL4	y1 w1118/w1118;dCad-GFP,GMR-GAL4,P{KK109448}/P{GD9505}
Cbp20KK109448/CadpsGD9501_2	dCad-GFP,GMR-GAL4	y1 w1118/w1118;dCad-GFP,GMR-GAL4,P{KK109448}/+;P{GD9505}/+
Cbp20KK109448/EphGD14481	dCad-GFP,GMR-GAL4	y1 w1118/w1118;dCad-GFP,GMR-GAL4,P{KK109448}/P{GD14481}
Cbp20KK109448/EphGD2535	dCad-GFP,GMR-GAL4	y1 w1118/w1118;dCad-GFP,GMR-GAL4,P{KK109448}/+;P{GD2535}
Cbp20KK109448/EphGD39	dCad-GFP,GMR-GAL4	y1 w1118/w1118 P{GD39};dCad-GFP,GMR-GAL4,P{KK109448}/+
Cbp20KK109448/kisGD16331	dCad-GFP,GMR-GAL4	y1 w1118/w1118;dCad-GFP,GMR-GAL4,P{KK109448}/P{GD16331}
Cbp20KK109448/kisKK100890	dCad-GFP,GMR-GAL4	y1 w1118;dCad-GFP,GMR-GAL4,P{KK109448}/P{KK100890}
Cbp20KK109448/Klp61FGD14149_1	dCad-GFP,GMR-GAL4	y1 w1118/w1118;dCad-GFP,GMR-GAL4,P{KK109448}/P{GD14149}
Cbp20KK109448/Klp61FGD14149_2	dCad-GFP,GMR-GAL4	y1 w1118/w1118;dCad-GFP,GMR-GAL4,P{KK109448}/+;P{GD14149}/+
Cbp20KK109448/MCPH1GD12537_1	dCad-GFP,GMR-GAL4	y1 w1118/w1118;dCad-GFP,GMR-GAL4,P{KK109448}/P{GD12537}
Cbp20KK109448/MCPH1GD12537_2	dCad-GFP,GMR-GAL4	y1 w1118/w1118;dCad-GFP,GMR-GAL4,P{KK109448}/P{GD12537}
Cbp20KK109448/MCPH1GD9974	dCad-GFP,GMR-GAL4	y1 w1118/w1118;dCad-GFP,GMR-GAL4,P{KK109448}/+;P{GD9974}/+
Cbp20KK109448/nAChRα6GD1045_1	dCad-GFP,GMR-GAL4	y1 w1118/w1118;dCad-GFP,GMR-GAL4,P{KK109448}/P{GD1045}
Cbp20KK109448/nAChRα6GD1045_2	dCad-GFP,GMR-GAL4	y1 w1118/w1118;dCad-GFP,GMR-GAL4,P{KK109448}/+;P{GD1045}/+
Cbp20KK109448/nAChRα6KK103877	dCad-GFP,GMR-GAL4	y1 w1118;dCad-GFP,GMR-GAL4,P{KK109448}/P{KK103877}
Cbp20KK109448/nAChRα7GD3742	dCad-GFP,GMR-GAL4	y1 w1118/w1118;dCad-GFP,GMR-GAL4,P{KK109448}/+;P{GD3742}/+
Cbp20KK109448/nAChRα7KK108471	dCad-GFP,GMR-GAL4	y1 w1118;dCad-GFP,GMR-GAL4,P{KK109448}/P{KK108471}
Cbp20KK109448/Nrx-1GD14451_1	dCad-GFP,GMR-GAL4	y1 w1118/w1118;dCad-GFP,GMR-GAL4,P{KK109448}/P{GD14451}
Cbp20KK109448/Nrx-1GD14451_2	dCad-GFP,GMR-GAL4	y1 w1118/w1118;dCad-GFP,GMR-GAL4,P{KK109448}/+;P{GD14451}/+
Cbp20KK109448/Nrx-1GD2619	dCad-GFP,GMR-GAL4	y1 w1118/w1118;dCad-GFP,GMR-GAL4,P{KK109448}/P{GD2619}
Cbp20KK109448/paraGD3392_1	dCad-GFP,GMR-GAL4	y1 w1118/w1118;dCad-GFP,GMR-GAL4,P{KK109448}/+;P{GD3392}/+
Cbp20KK109448/paraGD3392_2	dCad-GFP,GMR-GAL4	y1 w1118/w1118;dCad-GFP,GMR-GAL4,P{KK109448}/+;P{GD3392}/+
Cbp20KK109448/paraKK108534	dCad-GFP,GMR-GAL4	y1 w1118;dCad-GFP,GMR-GAL4,P{KK109448}/P{KK108534}
Cbp20KK109448/ProsapGD10101	dCad-GFP,GMR-GAL4	y1 w1118/w1118;dCad-GFP,GMR-GAL4,P{KK109448}/+;P{GD10101}/+
Cbp20KK109448/ProsapKK101537	dCad-GFP,GMR-GAL4	y1 w1118;dCad-GFP,GMR-GAL4,P{KK109448}/P{KK101537}
Cbp20KK109448/PtenGD13500	dCad-GFP,GMR-GAL4	y1 w1118/w1118;dCad-GFP,GMR-GAL4,P{KK109448}/+;P{GD13500}/+
Cbp20KK109448/PtenKK109278	dCad-GFP,GMR-GAL4	y1 w1118;dCad-GFP,GMR-GAL4,P{KK109448}/P{KK109278}
Cbp20KK109448/rkGD12774	dCad-GFP,GMR-GAL4	y1 w1118/w1118;dCad-GFP,GMR-GAL4,P{KK109448}/+;P{GD12774}/+
Cbp20KK109448/rkGD14383_1	dCad-GFP,GMR-GAL4	y1 w1118/w1118;dCad-GFP,GMR-GAL4,P{KK109448}/P{GD14383}
Cbp20KK109448/rkGD14383_2	dCad-GFP,GMR-GAL4	y1 w1118/w1118;dCad-GFP,GMR-GAL4,P{KK109448}/+;P{GD14383}/+
Cbp20KK109448/rkGD15	dCad-GFP,GMR-GAL4	y1 w1118/w1118;dCad-GFP,GMR-GAL4,P{KK109448}/+;P{GD15}/+
Cbp20KK109448/rkKK108009	dCad-GFP,GMR-GAL4	y1 w1118;dCad-GFP,GMR-GAL4,P{KK109448}/P{KK108009}
Cbp20KK109448/Sas-4GD6852	dCad-GFP,GMR-GAL4	y1 w1118/w1118;dCad-GFP,GMR-GAL4,P{KK109448}/P{GD6852}
Cbp20KK109448/Sas-4KK100878	dCad-GFP,GMR-GAL4	y1 w1118;dCad-GFP,GMR-GAL4,P{KK109448}/P{KK100878}
Cbp20KK109448/Ube3aGD450	dCad-GFP,GMR-GAL4	y1 w1118/w1118;dCad-GFP,GMR-GAL4,P{KK109448}/P{GD450}
Cbp20KK109448/Ube3aKK104898	dCad-GFP,GMR-GAL4	y1 w1118;dCad-GFP,GMR-GAL4,P{KK109448}/P{KK104898}
CG8888GD3777/Control	dCad-GFP,GMR-GAL4	w1118/y1 w1118;dCad-GFP,GMR-GAL4,P{GD3777}/+
CG8888GD3777/armGD1372	dCad-GFP,GMR-GAL4	w1118;dCad-GFP,GMR-GAL4,P{GD3777}/+;P{GD1372}/+
CG8888GD3777/armKK102545	dCad-GFP,GMR-GAL4	w1118/y1 w1118;dCad-GFP,GMR-GAL4,P{GD3777}/P{KK102545}
CG8888GD3777/aspGD1375	dCad-GFP,GMR-GAL4	w1118;dCad-GFP,GMR-GAL4,P{GD3777}/P{GD1375}
CG8888GD3777/CadpsGD9501_1	dCad-GFP,GMR-GAL4	w1118;dCad-GFP,GMR-GAL4,P{GD3777}/P{GD9505}
CG8888GD3777/CadpsGD9501_2	dCad-GFP,GMR-GAL4	w1118;dCad-GFP,GMR-GAL4,P{GD3777}/+;P{GD9505}/+
CG8888GD3777/EphGD14481	dCad-GFP,GMR-GAL4	w1118;dCad-GFP,GMR-GAL4,P{GD3777}/P{GD14481}
CG8888GD3777/EphGD2535	dCad-GFP,GMR-GAL4	w1118;dCad-GFP,GMR-GAL4,P{GD3777}/+;P{GD2535}
CG8888GD3777/EphGD39	dCad-GFP,GMR-GAL4	w1118/w1118 P{GD39};dCad-GFP,GMR-GAL4,P{GD3777}/+
CG8888GD3777/kisGD16331	dCad-GFP,GMR-GAL4	w1118;dCad-GFP,GMR-GAL4,P{GD3777}/P{GD16331}
CG8888GD3777/kisKK100890	dCad-GFP,GMR-GAL4	w1118/y1 w1118;dCad-GFP,GMR-GAL4,P{GD3777}/P{KK100890}
CG8888GD3777/Klp61FGD14149_1	dCad-GFP,GMR-GAL4	w1118;dCad-GFP,GMR-GAL4,P{GD3777}/P{GD14149}
CG8888GD3777/MCPH1GD12537_1	dCad-GFP,GMR-GAL4	w1118;dCad-GFP,GMR-GAL4,P{GD3777}/P{GD12537}
CG8888GD3777/MCPH1GD12537_2	dCad-GFP,GMR-GAL4	w1118;dCad-GFP,GMR-GAL4,P{GD3777}/P{GD12537}
CG8888GD3777/MCPH1GD9974	dCad-GFP,GMR-GAL4	w1118;dCad-GFP,GMR-GAL4,P{GD3777}/+;P{GD9974}/+
CG8888GD3777/nAChRα6GD1045_1	dCad-GFP,GMR-GAL4	w1118;dCad-GFP,GMR-GAL4,P{GD3777}/P{GD1045}
CG8888GD3777/nAChRα6GD1045_2	dCad-GFP,GMR-GAL4	w1118;dCad-GFP,GMR-GAL4,P{GD3777}/+;P{GD1045}/+
CG8888GD3777/nAChRα6KK103877	dCad-GFP,GMR-GAL4	w1118/y1 w1118;dCad-GFP,GMR-GAL4,P{GD3777}/P{KK103877}
CG8888GD3777/nAChRα7GD3742	dCad-GFP,GMR-GAL4	w1118;dCad-GFP,GMR-GAL4,P{GD3777}/+;P{GD3742}/+
CG8888GD3777/nAChRα7KK108471	dCad-GFP,GMR-GAL4	w1118/y1 w1118;dCad-GFP,GMR-GAL4,P{GD3777}/P{KK108471}
CG8888GD3777/Nrx-1GD14451_1	dCad-GFP,GMR-GAL4	w1118;dCad-GFP,GMR-GAL4,P{GD3777}/P{GD14451}
CG8888GD3777/Nrx-1GD14451_2	dCad-GFP,GMR-GAL4	w1118;dCad-GFP,GMR-GAL4,P{GD3777}/+;P{GD14451}/+
CG8888GD3777/Nrx-1GD2619	dCad-GFP,GMR-GAL4	w1118;dCad-GFP,GMR-GAL4,P{GD3777}/P{GD2619}
CG8888GD3777/paraGD3392_1	dCad-GFP,GMR-GAL4	w1118;dCad-GFP,GMR-GAL4,P{GD3777}/+;P{GD3392}/+
CG8888GD3777/paraGD3392_2	dCad-GFP,GMR-GAL4	w1118;dCad-GFP,GMR-GAL4,P{GD3777}/+;P{GD3392}/+
CG8888GD3777/paraKK108534	dCad-GFP,GMR-GAL4	w1118/y1 w1118;dCad-GFP,GMR-GAL4,P{GD3777}/P{KK108534}
CG8888GD3777/ProsapGD10101	dCad-GFP,GMR-GAL4	w1118;dCad-GFP,GMR-GAL4,P{GD3777}/+;P{GD10101}/+
CG8888GD3777/ProsapKK101537	dCad-GFP,GMR-GAL4	w1118/y1 w1118;dCad-GFP,GMR-GAL4,P{GD3777}/P{KK101537}
CG8888GD3777/PtenGD13500	dCad-GFP,GMR-GAL4	w1118;dCad-GFP,GMR-GAL4,P{GD3777}/+;P{GD13500}/+
CG8888GD3777/PtenKK109278	dCad-GFP,GMR-GAL4	w1118/y1 w1118;dCad-GFP,GMR-GAL4,P{GD3777}/P{KK109278}
CG8888GD3777/rkGD12774	dCad-GFP,GMR-GAL4	w1118;dCad-GFP,GMR-GAL4,P{GD3777}/+;P{GD12774}/+
CG8888GD3777/rkGD14383_1	dCad-GFP,GMR-GAL4	w1118;dCad-GFP,GMR-GAL4,P{GD3777}/P{GD14383}
CG8888GD3777/rkGD14383_2	dCad-GFP,GMR-GAL4	w1118;dCad-GFP,GMR-GAL4,P{GD3777}/+;P{GD14383}/+
CG8888GD3777/rkGD15	dCad-GFP,GMR-GAL4	w1118;dCad-GFP,GMR-GAL4,P{GD3777}/+;P{GD15}/+
CG8888GD3777/rkKK108009	dCad-GFP,GMR-GAL4	w1118/y1 w1118;dCad-GFP,GMR-GAL4,P{GD3777}/P{KK108009}
CG8888GD3777/Sas-4GD6852	dCad-GFP,GMR-GAL4	w1118;dCad-GFP,GMR-GAL4,P{GD3777}/P{GD6852}
CG8888GD3777/Sas-4KK100878	dCad-GFP,GMR-GAL4	w1118/y1 w1118;dCad-GFP,GMR-GAL4,P{GD3777}/P{KK100878}
CG8888GD3777/Ube3aGD450	dCad-GFP,GMR-GAL4	w1118;dCad-GFP,GMR-GAL4,P{GD3777}/P{GD450}
CG8888GD3777/Ube3aKK104898	dCad-GFP,GMR-GAL4	w1118/y1 w1118;dCad-GFP,GMR-GAL4,P{GD3777}/P{KK104898}
dlg1GD4689/Control	dCad-GFP,GMR-GAL4	w1118/y1 w1118;dCad-GFP,GMR-GAL4/+;P{GD4689}/+
dlg1GD4689/armGD1372	dCad-GFP,GMR-GAL4	w1118;dCad-GFP,GMR-GAL4/+;P{GD4689}/P{GD1372}
dlg1GD4689/armKK102545	dCad-GFP,GMR-GAL4	w1118/y1 w1118;dCad-GFP,GMR-GAL4/P{KK102545};P{GD4689}/+
dlg1GD4689/aspGD1375	dCad-GFP,GMR-GAL4	w1118;dCad-GFP,GMR-GAL4/P{GD1375};P{GD4689}/+
dlg1GD4689/CadpsGD9501_1	dCad-GFP,GMR-GAL4	w1118;dCad-GFP,GMR-GAL4/P{GD9505};P{GD4689}/+
dlg1GD4689/CadpsGD9501_2	dCad-GFP,GMR-GAL4	w1118;dCad-GFP,GMR-GAL4/+; P{GD4689}/P{GD9505}
dlg1GD4689/EphGD14481	dCad-GFP,GMR-GAL4	w1118;dCad-GFP,GMR-GAL4/P{GD14481};P{GD4689}/+
dlg1GD4689/EphGD2535	dCad-GFP,GMR-GAL4	w1118;dCad-GFP,GMR-GAL4/+;P{GD4689}/P{GD2535}
dlg1GD4689/EphGD39	dCad-GFP,GMR-GAL4	w1118/w1118 P{GD39};dCad-GFP,GMR-GAL4/+;P{GD4689}/+
dlg1GD4689/kisGD16331	dCad-GFP,GMR-GAL4	w1118;dCad-GFP,GMR-GAL4/P{GD16331};P{GD4689}/+
dlg1GD4689/kisKK100890	dCad-GFP,GMR-GAL4	w1118/y1 w1118;dCad-GFP,GMR-GAL4/P{KK100890};P{GD4689}/+
dlg1GD4689/Klp61FGD14149_1	dCad-GFP,GMR-GAL4	w1118;dCad-GFP,GMR-GAL4/P{GD14149};P{GD4689}/+
dlg1GD4689/MCPH1GD12537_1	dCad-GFP,GMR-GAL4	w1118;dCad-GFP,GMR-GAL4/P{GD12537};P{GD4689}/+
dlg1GD4689/MCPH1GD12537_2	dCad-GFP,GMR-GAL4	w1118;dCad-GFP,GMR-GAL4/P{GD12537};P{GD4689}/+
dlg1GD4689/MCPH1GD9974	dCad-GFP,GMR-GAL4	w1118;dCad-GFP,GMR-GAL4/+;P{GD4689}/P{GD9974}
dlg1GD4689/nAChRα6GD1045_1	dCad-GFP,GMR-GAL4	w1118;dCad-GFP,GMR-GAL4/P{GD1045};P{GD4689}/+
dlg1GD4689/nAChRα6GD1045_2	dCad-GFP,GMR-GAL4	w1118;dCad-GFP,GMR-GAL4/+;P{GD4689}/P{GD1045};P{GD4689}/+
dlg1GD4689/nAChRα6KK103877	dCad-GFP,GMR-GAL4	w1118/y1 w1118;dCad-GFP,GMR-GAL4/P{KK103877};P{GD4689}/+
dlg1GD4689/nAChRα7GD3742	dCad-GFP,GMR-GAL4	w1118;dCad-GFP,GMR-GAL4/+;P{GD4689}/P{GD3742}
dlg1GD4689/nAChRα7KK108471	dCad-GFP,GMR-GAL4	w1118/y1 w1118;dCad-GFP,GMR-GAL4/P{KK108471};P{GD4689}/+
dlg1GD4689/Nrx-1GD14451_1	dCad-GFP,GMR-GAL4	w1118;dCad-GFP,GMR-GAL4/P{GD14451};P{GD4689}/+
dlg1GD4689/Nrx-1GD14451_2	dCad-GFP,GMR-GAL4	w1118;dCad-GFP,GMR-GAL4/+;P{GD4689}/P{GD14451}
dlg1GD4689/Nrx-1GD2619	dCad-GFP,GMR-GAL4	w1118;dCad-GFP,GMR-GAL4/P{GD2619};P{GD4689}/+
dlg1GD4689/paraGD3392_1	dCad-GFP,GMR-GAL4	w1118;dCad-GFP,GMR-GAL4/+ P{GD4689}/P{GD3392}
dlg1GD4689/paraGD3392_2	dCad-GFP,GMR-GAL4	w1118;dCad-GFP,GMR-GAL4/+;P{GD4689}/P{GD3392}
dlg1GD4689/paraKK108534	dCad-GFP,GMR-GAL4	w1118/y1 w1118;dCad-GFP,GMR-GAL4/P{KK108534};P{GD4689}/+
dlg1GD4689/ProsapGD10101	dCad-GFP,GMR-GAL4	w1118;dCad-GFP,GMR-GAL4/+;P{GD4689}/P{GD10101}
dlg1GD4689/ProsapKK101537	dCad-GFP,GMR-GAL4	w1118/y1 w1118;dCad-GFP,GMR-GAL4/P{KK101537};P{GD4689}/+
dlg1GD4689/PtenGD13500	dCad-GFP,GMR-GAL4	w1118;dCad-GFP,GMR-GAL4/+;P{GD4689}/P{GD13500}
dlg1GD4689/PtenKK109278	dCad-GFP,GMR-GAL4	w1118/y1 w1118;dCad-GFP,GMR-GAL4/P{KK109278};P{GD4689}/+
dlg1GD4689/rkGD12774	dCad-GFP,GMR-GAL4	w1118;dCad-GFP,GMR-GAL4/+;P{GD4689}/P{GD12774}
dlg1GD4689/rkGD14383_1	dCad-GFP,GMR-GAL4	w1118;dCad-GFP,GMR-GAL4/P{GD14383};P{GD4689}/+
dlg1GD4689/rkGD14383_2	dCad-GFP,GMR-GAL4	w1118;dCad-GFP,GMR-GAL4/+;P{GD4689}/P{GD14383}
dlg1GD4689/rkGD15	dCad-GFP,GMR-GAL4	w1118;dCad-GFP,GMR-GAL4/+;P{GD4689}/P{GD15}
dlg1GD4689/rkKK108009	dCad-GFP,GMR-GAL4	w1118/y1 w1118;dCad-GFP,GMR-GAL4/P{KK108009};P{GD4689}/+
dlg1GD4689/Sas-4GD6852	dCad-GFP,GMR-GAL4	w1118;dCad-GFP,GMR-GAL4/P{GD6852};P{GD4689}/+
dlg1GD4689/Sas-4KK100878	dCad-GFP,GMR-GAL4	w1118/y1 w1118;dCad-GFP,GMR-GAL4/P{KK100878};P{GD4689}/+
dlg1GD4689/Ube3aGD450	dCad-GFP,GMR-GAL4	w1118;dCad-GFP,GMR-GAL4/P{GD450};P{GD4689}/+
dlg1GD4689/Ube3aKK104898	dCad-GFP,GMR-GAL4	w1118/y1 w1118;dCad-GFP,GMR-GAL4/P{KK104898};P{GD4689}/+
PakKK101874/Control	dCad-GFP,GMR-GAL4	y1 w1118;dCad-GFP,GMR-GAL4,P{KK101874}/+
PakKK101874/armGD1372	dCad-GFP,GMR-GAL4	y1 w1118/w1118;dCad-GFP,GMR-GAL4,P{KK101874}/+;P{GD1372}/+
PakKK101874/armKK102545	dCad-GFP,GMR-GAL4	y1 w1118;dCad-GFP,GMR-GAL4,P{KK101874}/P{KK102545}
PakKK101874/aspGD1375	dCad-GFP,GMR-GAL4	y1 w1118/w1118;dCad-GFP,GMR-GAL4,P{KK101874}/P{GD1375}
PakKK101874/CadpsGD9501_1	dCad-GFP,GMR-GAL4	y1 w1118/w1118;dCad-GFP,GMR-GAL4,P{KK101874}/P{GD9505}
PakKK101874/CadpsGD9501_2	dCad-GFP,GMR-GAL4	y1 w1118/w1118;dCad-GFP,GMR-GAL4,P{KK101874}/+;P{GD9505}/+
PakKK101874/EphGD14481	dCad-GFP,GMR-GAL4	y1 w1118/w1118;dCad-GFP,GMR-GAL4,P{KK101874}/P{GD14481}
PakKK101874/EphGD2535	dCad-GFP,GMR-GAL4	y1 w1118/w1118;dCad-GFP,GMR-GAL4,P{KK101874}/+;P{GD2535}
PakKK101874/EphGD39	dCad-GFP,GMR-GAL4	y1 w1118/w1118 P{GD39};dCad-GFP,GMR-GAL4,P{KK101874}/+
PakKK101874/kisGD16331	dCad-GFP,GMR-GAL4	y1 w1118/w1118;dCad-GFP,GMR-GAL4,P{KK101874}/P{GD16331}
PakKK101874/kisKK100890	dCad-GFP,GMR-GAL4	y1 w1118;dCad-GFP,GMR-GAL4,P{KK101874}/P{KK100890}
PakKK101874/Klp61FGD14149_1	dCad-GFP,GMR-GAL4	y1 w1118/w1118;dCad-GFP,GMR-GAL4,P{KK101874}/P{GD14149}
PakKK101874/MCPH1GD12537_1	dCad-GFP,GMR-GAL4	y1 w1118/w1118;dCad-GFP,GMR-GAL4,P{KK101874}/P{GD12537}
PakKK101874/MCPH1GD12537_2	dCad-GFP,GMR-GAL4	y1 w1118/w1118;dCad-GFP,GMR-GAL4,P{KK101874}/P{GD12537}
PakKK101874/MCPH1GD9974	dCad-GFP,GMR-GAL4	y1 w1118/w1118;dCad-GFP,GMR-GAL4,P{KK101874}/+;P{GD9974}/+
PakKK101874/nAChRα6GD1045_1	dCad-GFP,GMR-GAL4	y1 w1118/w1118;dCad-GFP,GMR-GAL4,P{KK101874}/P{GD1045}
PakKK101874/nAChRα6GD1045_2	dCad-GFP,GMR-GAL4	y1 w1118/w1118;dCad-GFP,GMR-GAL4,P{KK101874}/+;P{GD1045}/+
PakKK101874/nAChRα6KK103877	dCad-GFP,GMR-GAL4	y1 w1118;dCad-GFP,GMR-GAL4,P{KK101874}/P{KK103877}
PakKK101874/nAChRα7GD3742	dCad-GFP,GMR-GAL4	y1 w1118/w1118;dCad-GFP,GMR-GAL4,P{KK101874}/+;P{GD3742}/+
PakKK101874/nAChRα7KK108471	dCad-GFP,GMR-GAL4	y1 w1118;dCad-GFP,GMR-GAL4,P{KK101874}/P{KK108471}
PakKK101874/Nrx-1GD14451_1	dCad-GFP,GMR-GAL4	y1 w1118/w1118;dCad-GFP,GMR-GAL4,P{KK101874}/P{GD14451}
PakKK101874/Nrx-1GD14451_2	dCad-GFP,GMR-GAL4	y1 w1118/w1118;dCad-GFP,GMR-GAL4,P{KK101874}/+;P{GD14451}/+
PakKK101874/Nrx-1GD2619	dCad-GFP,GMR-GAL4	y1 w1118/w1118;dCad-GFP,GMR-GAL4,P{KK101874}/P{GD2619}
PakKK101874/paraGD3392_1	dCad-GFP,GMR-GAL4	y1 w1118/w1118;dCad-GFP,GMR-GAL4,P{KK101874}/+;P{GD3392}/+
PakKK101874/paraGD3392_2	dCad-GFP,GMR-GAL4	y1 w1118/w1118;dCad-GFP,GMR-GAL4,P{KK101874}/+;P{GD3392}/+
PakKK101874/paraKK108534	dCad-GFP,GMR-GAL4	y1 w1118;dCad-GFP,GMR-GAL4,P{KK101874}/P{KK108534}
PakKK101874/ProsapGD10101	dCad-GFP,GMR-GAL4	y1 w1118/w1118;dCad-GFP,GMR-GAL4,P{KK101874}/+;P{GD10101}/+
PakKK101874/ProsapKK101537	dCad-GFP,GMR-GAL4	y1 w1118;dCad-GFP,GMR-GAL4,P{KK101874}/P{KK101537}
PakKK101874/PtenGD13500	dCad-GFP,GMR-GAL4	y1 w1118/w1118;dCad-GFP,GMR-GAL4,P{KK101874}/+;P{GD13500}/+
PakKK101874/PtenKK109278	dCad-GFP,GMR-GAL4	y1 w1118;dCad-GFP,GMR-GAL4,P{KK101874}/P{KK109278}
PakKK101874/rkGD12774	dCad-GFP,GMR-GAL4	y1 w1118/w1118;dCad-GFP,GMR-GAL4,P{KK101874}/+;P{GD12774}/+
PakKK101874/rkGD14383_1	dCad-GFP,GMR-GAL4	y1 w1118/w1118;dCad-GFP,GMR-GAL4,P{KK101874}/P{GD14383}
PakKK101874/rkGD14383_2	dCad-GFP,GMR-GAL4	y1 w1118/w1118;dCad-GFP,GMR-GAL4,P{KK101874}/+;P{GD14383}/+
PakKK101874/rkGD15	dCad-GFP,GMR-GAL4	y1 w1118/w1118;dCad-GFP,GMR-GAL4,P{KK101874}/+;P{GD15}/+
PakKK101874/rkKK108009	dCad-GFP,GMR-GAL4	y1 w1118;dCad-GFP,GMR-GAL4,P{KK101874}/P{KK108009}
PakKK101874/Sas-4GD6852	dCad-GFP,GMR-GAL4	y1 w1118/w1118;dCad-GFP,GMR-GAL4,P{KK101874}/P{GD6852}
PakKK101874/Sas-4KK100878	dCad-GFP,GMR-GAL4	y1 w1118;dCad-GFP,GMR-GAL4,P{KK101874}/P{KK100878}
PakKK101874/Ube3aGD450	dCad-GFP,GMR-GAL4	y1 w1118/w1118;dCad-GFP,GMR-GAL4,P{KK101874}/P{GD450}
PakKK101874/Ube3aKK104898	dCad-GFP,GMR-GAL4	y1 w1118;dCad-GFP,GMR-GAL4,P{KK101874}/P{KK104898}
