# Supplementary material for: NCBP2 modulates neurodevelopmental defects of the 3q29 deletion in Drosophila and Xenopus laevis models
Source: PLoS Genet. 2020 Feb 13;16(2):e1008590. doi: 10.1371/journal.pgen.1008590 (PMC7043793; doi:10.1371/journal.pgen.1008590)
Supplement: S3 File — This file lists all differentially expressed genes from RNA sequencing of flies with Elav-GAL4 RNAi knockdown of homologs of 3q29 genes, as defined by log-fold change >1 or < -1 and false discovery rate (FDR) <0.05 (Benjamini-Hochberg correction). Human homologs identified using DIOPT are included for each differentially-expressed fly gene. The file also includes enriched Gene Ontology (GO) terms (p<0.05, Fisher’s Exact test with Benjamini-Hochberg correction) for each set of differentially-expressed fly genes, as well as lists of GO terms enriched among their corresponding human homologs. (XLSX) [file pgen.1008590.s030.xlsx]

## Sheet: dlg1 Diff Exp.
S3 File. Transcriptome analysis of 3q29 knockdown flies.
Fly gene	logFC	logCPM	F	PValue	FDR	DIOPT human orthologs
FBgn0011294	-3.52465	0.0615383	12.585	0.00281261	0.0345869	PEBP1
FBgn0035453	-2.75754	-1.32223	12.7731	0.0017477	0.0244589	LIPG
FBgn0010403	-2.54411	1.64501	12.2377	0.00284526	0.0348087	No orthologs
FBgn0000606	-2.50601	-2.29388	11.1362	0.0029146	0.0352823	EVX2
FBgn0034670	-2.43785	-0.931481	34.0863	6.44e-06	0.000297245	No orthologs
FBgn0011281	-2.43069	2.31929	11.2524	0.00392881	0.0434644	No orthologs
FBgn0053539	-2.26797	-2.59435	12.8614	0.00159645	0.0228349	No orthologs
FBgn0034737	-2.20288	-2.45829	18.52	0.000273892	0.00616426	No orthologs
FBgn0260011	-2.14792	1.23079	55.2694	2.07e-07	1.67e-05	No orthologs
FBgn0037414	-1.99214	-1.43125	10.6314	0.00358591	0.0408527	No orthologs
FBgn0259896	-1.7983	4.39651	648.152	4.03e-18	1.48e-14	No orthologs
FBgn0040256	-1.74516	3.49415	384.247	1.15e-15	2.24e-12	UGT1A3
FBgn0266587	-1.74316	-2.40562	10.2113	0.00408634	0.0447861	No orthologs
FBgn0035512	-1.72297	2.27012	130.199	7.59e-11	1.99e-08	No orthologs
FBgn0034139	-1.71377	2.43228	187.094	2.09e-12	1.21e-09	No orthologs
FBgn0004959	-1.64531	-1.23467	17.7982	0.000337674	0.00718374	CYP2A13 / CYP2W1 / CYP2A7 / CYP2E1 / CYP2A6 / CYP1A1 / CYP1A2
FBgn0035623	-1.6413	2.48719	202.124	9.53e-13	7.01e-10	ADGRG7
FBgn0266432	-1.57875	-1.60512	11.7123	0.00237452	0.0310632	No orthologs
FBgn0001253	-1.57354	0.979675	57.5015	1.2e-07	1.05e-05	No orthologs
FBgn0011283	-1.48428	2.64191	31.254	2.35e-05	0.000876137	No orthologs
FBgn0032734	-1.48315	-0.879403	10.0646	0.00431573	0.0467523	No orthologs
FBgn0031800	-1.48234	3.71977	66.2104	9.82e-08	8.88e-06	No orthologs
FBgn0033367	-1.40799	5.71158	139.145	7.5e-11	1.99e-08	No orthologs
FBgn0052368	-1.40655	0.992638	18.249	0.0003349	0.00718374	No orthologs
FBgn0040102	-1.3914	3.38749	148.187	2.14e-11	6.57e-09	CLEC4G
FBgn0052447	-1.33466	0.435962	40.2331	1.96e-06	0.000104917	No orthologs
FBgn0028430	-1.3246	-1.18579	16.3129	0.000526434	0.010079	No orthologs
FBgn0259101	-1.30978	0.692623	44.967	8.49e-07	5.14e-05	NT5E
FBgn0039313	-1.3055	1.56791	53.586	2.13e-07	1.71e-05	No orthologs
FBgn0031088	-1.29301	-0.00741498	31.9204	1.01e-05	0.000446357	No orthologs
FBgn0085466	-1.29145	0.160675	21.6553	0.0001153	0.00321093	No orthologs
FBgn0033880	-1.28094	0.586491	35.1667	5.18e-06	0.000245037	LRP3
FBgn0029167	-1.28023	6.96384	199.625	1.08e-12	7.02e-10	OTOG
FBgn0036587	-1.27261	4.32905	244.49	1.35e-13	1.24e-10	No orthologs
FBgn0035575	-1.27234	2.29398	55.9637	1.5e-07	1.28e-05	LRRC15 / CPN2
FBgn0031261	-1.25925	4.22062	175.133	4.07e-12	1.95e-09	HTR3E / HTR3A
FBgn0250862	-1.256	-0.0442882	11.2523	0.00279575	0.0345644	PLA2G3
FBgn0265266	-1.25442	-0.268041	21.1178	0.000133096	0.00357995	No orthologs
FBgn0032416	-1.2471	-1.09185	18.2698	0.000358182	0.00741043	No orthologs
FBgn0261628	-1.22504	2.7343	97.8467	1.14e-09	1.89e-07	No orthologs
FBgn0037228	-1.22335	3.96327	165.089	7.35e-12	2.9e-09	No orthologs
FBgn0003388	-1.222	0.585458	21.2062	0.000129973	0.0035131	CYP24A1
FBgn0034588	-1.21981	6.46496	171.42	5.04e-12	2.3e-09	GPCPD1
FBgn0030334	-1.21817	3.61893	182.324	2.71e-12	1.42e-09	APOD
FBgn0014033	-1.20536	4.71817	161.798	8.98e-12	3.19e-09	MDGA2 / MDGA1
FBgn0039593	-1.19811	1.31265	23.5761	7.54e-05	0.0023023	ENDOG
FBgn0029147	-1.1919	4.64536	260.859	6.86e-14	8.41e-11	CHRNA7 / CHRFAM7A / CHRNA4
FBgn0039332	-1.18613	5.30032	152.016	1.67e-11	5.41e-09	No orthologs
FBgn0262605	-1.18399	-1.03548	11.4615	0.00259476	0.0328416	No orthologs
FBgn0003137	-1.17513	8.07261	116.948	2.13e-10	5.11e-08	PAPLN
FBgn0243514	-1.17193	2.98743	98.5762	1.06e-09	1.82e-07	No orthologs
FBgn0010241	-1.15957	0.135971	13.8783	0.00114386	0.0180949	ABCB1 / ABCB11
FBgn0034481	-1.15504	-1.19544	15.823	0.000648744	0.011767	EFCAB2
FBgn0039915	-1.14282	6.53285	111.087	4.27e-10	8.73e-08	SLC6A1
FBgn0030260	-1.14043	2.47106	89.9367	2.47e-09	3.49e-07	No orthologs
FBgn0033724	-1.13313	0.955137	18.2156	0.000299026	0.00658216	No orthologs
FBgn0063667	-1.12403	-1.20186	12.5764	0.00234498	0.0307131	C11orf54
FBgn0000299	-1.12069	7.75301	109.382	4.02e-10	8.52e-08	COL4A6
FBgn0261930	-1.11758	-1.50219	10.3988	0.00381231	0.0425527	NKX2-2
FBgn0029837	-1.11241	5.32231	161.839	8.96e-12	3.19e-09	TSPAN9
FBgn0053460	-1.10607	0.151779	18.2215	0.000298512	0.00658216	No orthologs
FBgn0041087	-1.09828	3.378	105.618	5.58e-10	1.08e-07	PLPP1 / PLPP3
FBgn0033778	-1.07796	0.93477	18.9107	0.000244959	0.00564154	SLC22A3
FBgn0259713	-1.05823	-0.708023	11.8273	0.00228047	0.0299807	No orthologs
FBgn0086044	-1.05177	-0.907828	10.6445	0.00348327	0.0399068	No orthologs
FBgn0032362	-1.0438	-0.734588	11.4054	0.00264706	0.0333239	No orthologs
FBgn0028542	-1.04148	3.2912	110.859	3.54e-10	7.65e-08	No orthologs
FBgn0052091	-1.03601	3.99891	98.4906	1.07e-09	1.82e-07	ABCG1
FBgn0261362	-1.03158	4.96316	91.9343	2.36e-09	3.49e-07	No orthologs
FBgn0040582	-1.01964	4.68944	14.9987	0.00122507	0.018764	No orthologs
FBgn0033949	-1.01877	3.10641	113.05	2.94e-10	6.62e-08	CRYL1
FBgn0034126	-1.00848	1.59262	28.3151	2.24e-05	0.000846183	No orthologs
FBgn0016075	-1.00207	7.01424	91.565	2.23e-09	3.36e-07	COL4A1
FBgn0034761	-1.00126	5.68329	71.4888	2.84e-08	2.98e-06	LITAF
FBgn0051004	1.00265	-0.651049	11.2808	0.00276743	0.034355	SUSD2
FBgn0032299	1.02647	-0.376544	10.0285	0.00437447	0.0472494	No orthologs
FBgn0000357	1.04352	-0.56324	13.2976	0.00137845	0.0205983	No orthologs
FBgn0034490	1.05076	0.0628158	13.4946	0.00129086	0.0195276	SLC17A5 / SLC17A4 / SLC17A3 / SLC17A2 / SLC17A1
FBgn0038207	1.05742	0.849826	21.9155	0.000107634	0.00305925	No orthologs
FBgn0036549	1.07622	4.10497	54.6495	2.9e-07	2.22e-05	SPSB3
FBgn0267017	1.10946	-0.47817	14.7798	0.000849476	0.0142805	No orthologs
FBgn0042179	1.13138	-0.916889	14.7498	0.000857643	0.014374	UGT2B10
FBgn0038842	1.13535	4.71866	55.3382	4.07e-07	2.84e-05	No orthologs
FBgn0002569	1.21001	-0.993399	11.6622	0.0024168	0.0313558	SLC3A1
FBgn0033354	1.22096	-0.278267	17.1716	0.000406335	0.00817712	FANCI
FBgn0037683	1.23311	0.2465	14.4344	0.000949045	0.0156444	PTER
FBgn0003319	1.26097	-0.34025	23.5695	7.02e-05	0.00218036	TMPRSS13 / OVCH2
FBgn0040609	1.26114	1.692	43.571	1.08e-06	6.33e-05	No orthologs
FBgn0029856	1.30561	1.36652	16.378	0.000516088	0.00993266	UBB
FBgn0035627	1.31452	-0.245563	11.4313	0.00263371	0.0331937	ESPL1
FBgn0063495	1.32759	1.80454	77.3128	9.59e-09	1.1e-06	GSTT2B / GSTT1 / GSTT2
FBgn0000055	1.33927	0.256097	23.2944	7.53e-05	0.0023023	HPGD
FBgn0265541	1.35199	1.58252	51.3883	2.99e-07	2.24e-05	No orthologs
FBgn0262003	1.35483	0.436373	22.8094	8.52e-05	0.00254088	No orthologs
FBgn0033683	1.35636	3.05104	52.3582	2.83e-07	2.19e-05	No orthologs
FBgn0034166	1.35744	3.11835	170.11	5.44e-12	2.31e-09	LIPC
FBgn0262620	1.36974	-1.50739	10.3168	0.00392945	0.0434644	No orthologs
FBgn0034335	1.37726	4.03323	91.9926	4.03e-09	5.13e-07	GSTT2B / GSTT1 / GSTT2
FBgn0267505	1.39596	-0.143098	14.9755	0.000816961	0.0138182	No orthologs
FBgn0051076	1.40234	-0.566914	14.9458	0.000805739	0.0136913	C10orf11
FBgn0264704	1.40557	-1.38339	13.202	0.00142326	0.0211533	No orthologs
FBgn0085452	1.42334	2.04182	124.223	1.19e-10	2.99e-08	ATPIF1
FBgn0030482	1.43758	5.06661	65.1175	1.78e-07	1.49e-05	BCAT1
FBgn0259145	1.43856	5.32045	226.702	2.94e-13	2.49e-10	CNGA2
FBgn0085734	1.45381	-2.01377	9.9256	0.00454643	0.0484893	No orthologs
FBgn0264448	1.45584	-1.8854	10.9535	0.00311302	0.0369542	No orthologs
FBgn0042627	1.48038	1.05253	26.6169	3.62e-05	0.00125867	FASN
FBgn0025692	1.51821	2.41933	154.124	1.45e-11	4.86e-09	GRINA
FBgn0264428	1.53	-1.38629	14.0512	0.00107473	0.0172019	No orthologs
FBgn0033582	1.53811	-0.917055	21.5464	0.000118685	0.00328035	PLSCR1
FBgn0050489	1.54238	0.0464237	11.2756	0.00277257	0.034355	CYP27A1 / CYP24A1
FBgn0050281	1.54729	-0.940582	12.494	0.00180955	0.0251842	FIBCD1
FBgn0038845	1.55768	-1.34978	15.5875	0.000658428	0.0118511	ALPL
FBgn0034687	1.56138	-0.187038	45.7245	7.46e-07	4.57e-05	ARMT1
FBgn0010258	1.56746	-0.0665718	47.341	5.7e-07	3.68e-05	HNRNPA1
FBgn0004777	1.57871	1.12835	102.123	7.65e-10	1.41e-07	No orthologs
FBgn0065098	1.59697	0.382109	15.4796	0.000775245	0.0133584	No orthologs
FBgn0065099	1.61654	1.43527	11.6319	0.00322369	0.0378604	No orthologs
FBgn0039255	1.67606	1.61695	142.155	3.23e-11	9.36e-09	No orthologs
FBgn0085827	1.69689	-1.61236	12.4738	0.00182211	0.0252956	No orthologs
FBgn0030539	1.71274	-0.425346	56.1407	1.46e-07	1.26e-05	No orthologs
FBgn0037547	1.72503	-0.937778	11.6417	0.0025008	0.0322184	FAAH2
FBgn0035557	1.72957	-0.0987833	44.7835	8.75e-07	5.25e-05	No orthologs
FBgn0036080	1.87854	-0.886803	28.5213	2.14e-05	0.000815685	No orthologs
FBgn0050008	1.88507	-1.00644	15.8553	0.00061454	0.0112204	ELOVL7
FBgn0015035	1.89131	4.11814	22.4934	0.000206747	0.00501682	CYP4V2
FBgn0267519	1.92022	0.667821	16.9285	0.000585458	0.0108873	No orthologs
FBgn0085817	1.9395	-1.75033	12.3012	0.00193952	0.0265456	No orthologs
FBgn0013279	2.02766	-0.833186	20.0888	0.00017613	0.0044652	HSPA1A
FBgn0085753	2.04656	7.22465	11.503	0.00365861	0.0413817	No orthologs
FBgn0266878	2.06559	-2.23319	17.7378	0.000343709	0.00724747	No orthologs
FBgn0267511	2.10248	6.83403	11.0842	0.00417978	0.0455031	No orthologs
FBgn0051202	2.10399	-1.9655	21.3388	0.000125439	0.00341563	MAN1A2
FBgn0038079	2.11575	0.687215	66.8372	3.4e-08	3.47e-06	NINJ2
FBgn0053177	2.15791	1.66551	55.8432	1.83e-07	1.52e-05	MGST1
FBgn0053542	2.20535	-2.26344	23.5737	7.01e-05	0.00218036	No orthologs
FBgn0263584	2.21003	-0.642476	43.3616	1.12e-06	6.5e-05	No orthologs
FBgn0050098	2.21489	-1.44258	14.1586	0.00103775	0.0167022	No orthologs
FBgn0085828	2.23306	0.818201	11.5507	0.00336926	0.0390518	No orthologs
FBgn0265533	2.23421	-1.49489	11.8436	0.00226743	0.0299065	No orthologs
FBgn0085224	2.23693	1.64805	246.678	1.23e-13	1.23e-10	METTL6
FBgn0266777	2.24197	-1.66511	14.9573	0.000802804	0.0136837	No orthologs
FBgn0033936	2.28419	4.51305	406.083	1.22e-15	2.24e-12	LARP6
FBgn0267240	2.30246	-1.23847	30.9392	1.25e-05	0.000529	No orthologs
FBgn0052010	2.33582	-1.41714	15.6607	0.00064359	0.0117314	No orthologs
FBgn0085773	2.36398	-0.337711	16.7724	0.000566241	0.010711	No orthologs
FBgn0267520	2.36602	0.506613	15.7146	0.00091509	0.0152672	No orthologs
FBgn0032381	2.37962	3.10019	22.3412	0.000214688	0.00512463	SLC3A1
FBgn0267515	2.3897	-0.928894	20.0124	0.000195661	0.00480567	No orthologs
FBgn0267585	2.39241	-0.0200279	27.4097	2.76e-05	0.00101744	No orthologs
FBgn0034325	2.40332	-2.12748	19.4453	0.000210642	0.00504992	No orthologs
FBgn0085825	2.47109	-0.810747	16.6876	0.00053936	0.0102553	No orthologs
FBgn0085759	2.4771	3.00361	20.9792	0.000292308	0.00649913	No orthologs
FBgn0085771	2.48378	-0.76742	14.1196	0.00121685	0.0187161	No orthologs
FBgn0034756	2.49506	0.087439	67.1592	3.26e-08	3.39e-06	TBXAS1
FBgn0034580	2.51574	-1.59228	16.1673	0.000574512	0.0107934	CHI3L1 / CHIA / CHIT1
FBgn0085757	2.54112	-1.48196	22.1272	0.000102117	0.00294034	No orthologs
FBgn0085813	2.55267	0.506388	18.6243	0.000412516	0.00825631	No orthologs
FBgn0040503	2.55968	-1.19415	11.6778	0.0027562	0.034355	MBL2 / SFTPA1 / SFTPA2 / COLEC11
FBgn0030981	2.58413	-1.91833	16.7627	0.000472211	0.0092169	No orthologs
FBgn0264384	2.5955	-0.127756	19.4197	0.000287818	0.00641223	No orthologs
FBgn0267513	2.6047	-1.99187	15.3362	0.000735372	0.0127712	No orthologs
FBgn0267508	2.60765	-0.506698	20.0744	0.000214617	0.00512463	No orthologs
FBgn0002563	2.61838	5.43735	16.1956	0.000955179	0.015671	No orthologs
FBgn0085760	2.7	-1.10198	11.1982	0.00337117	0.0390518	No orthologs
FBgn0085758	2.80421	-2.25578	12.2249	0.00205389	0.0277238	No orthologs
FBgn0085807	2.81849	1.03932	22.9054	0.000162256	0.0041613	No orthologs
FBgn0038484	2.82947	-0.357167	29.5518	1.69e-05	0.000682125	No orthologs
FBgn0037879	2.84602	-1.01107	64.1092	4.85e-08	4.79e-06	PI15 / R3HDML
FBgn0265872	2.85194	0.841799	90.185	2.41e-09	3.49e-07	No orthologs
FBgn0085819	2.88292	0.486808	34.8696	1.02e-05	0.000450044	No orthologs
FBgn0261508	2.90741	-1.6316	60.4697	7.92e-08	7.34e-06	No orthologs
FBgn0085777	2.93786	-0.408234	40.0357	2.37e-06	0.000122264	No orthologs
FBgn0030014	2.97972	-1.9952	13.7653	0.00129781	0.0196059	No orthologs
FBgn0031957	3.00897	0.540391	283.274	2.9e-14	4e-11	No orthologs
FBgn0035358	3.087	-1.25926	23.7584	7.99e-05	0.00241506	No orthologs
FBgn0052984	3.12377	-1.83616	53.5393	2.15e-07	1.71e-05	No orthologs
FBgn0038530	3.12675	-0.520699	38.3327	3.66e-06	0.00018186	No orthologs
FBgn0032824	3.21678	-2.55317	10.9537	0.00311286	0.0369542	No orthologs
FBgn0261292	3.22773	-2.77707	10.2804	0.00398286	0.0439669	No orthologs
FBgn0041337	3.23789	0.713374	101.465	8.12e-10	1.47e-07	CYP3A43 / CYP3A4 / CYP3A5
FBgn0003996	3.43789	8.40042	2749.42	4.43e-25	2.44e-21	ABCG2
FBgn0034356	3.4678	1.22116	132.48	8.12e-11	2.08e-08	PCK2
FBgn0033830	3.77507	-0.361251	53.6653	2.99e-07	2.24e-05	BBOX1
FBgn0031367	3.893	-2.81068	22.6918	0.000143309	0.00379907	NENF
FBgn0029172	4.04849	-1.49582	13.4962	0.00167183	0.023637	SCD / SCD5
FBgn0031470	4.07759	-2.47916	29.5338	1.72e-05	0.000688583	No orthologs
FBgn0010385	4.10772	1.98799	194.826	1.2e-11	4.14e-09	No orthologs
FBgn0010019	4.15394	2.19911	13.4555	0.00203515	0.027606	CYP4A11 / CYP4Z1 / CYP4B1 / CYP4X1 / CYP4A22
FBgn0000427	4.62352	-2.03835	10.5823	0.00419097	0.0455799	No orthologs
FBgn0028872	4.68742	2.32316	194.281	1.58e-12	9.66e-10	No orthologs
FBgn0031514	4.75062	-2.75142	39.4915	2.25e-06	0.000116917	OTOP3
FBgn0032187	4.82844	-1.58626	112.167	3.17e-10	6.98e-08	PRKG1
FBgn0266822	4.99897	2.57091	171.691	7.36e-12	2.9e-09	No orthologs
FBgn0050371	5.43241	-1.65947	94.7012	1.54e-09	2.39e-07	No orthologs
FBgn0033271	5.43808	-0.978236	90.5684	2.7e-09	3.77e-07	C1GALT1
FBgn0052581	5.45576	2.91535	61.2039	3.57e-07	2.54e-05	RNF185
FBgn0051798	5.46943	-2.12002	26.5677	6.05e-05	0.00195633	No orthologs
FBgn0053503	5.4732	-0.0539598	48.4	1.51e-06	8.28e-05	CYP24A1
FBgn0051600	5.66417	-1.23557	31.2881	1.61e-05	0.000651778	No orthologs
FBgn0267659	5.78448	0.489005	131.706	6.79e-11	1.87e-08	No orthologs
FBgn0028583	6.09303	4.16658	170.524	4.22e-10	8.73e-08	No orthologs
FBgn0053109	6.19957	-0.016392	168.472	8.42e-12	3.19e-09	No orthologs
FBgn0015010	6.37729	2.24374	420.455	5.97e-15	9.41e-12	PI15 / R3HDML
FBgn0085241	7.03681	0.674886	117.015	1.31e-09	2.1e-07	No orthologs
FBgn0037078	7.1647	0.716982	417.415	4.73e-16	1.31e-12	No orthologs
FBgn0036467	7.35676	-1.87779	75.5152	4.58e-07	3.1e-05	No orthologs
FBgn0013278	7.48907	6.52285	4282.3	3.08e-27	3.4e-23	HSPA1A
FBgn0263762	9.54181	0.0701211	259.479	8.74e-14	9.64e-11	No orthologs
FBgn0004429	9.71488	-1.37799	119.377	6.44e-07	4.03e-05	LYZ
FBgn0031276	9.80752	-1.33072	49.7573	1.56e-05	0.00063598	No orthologs
FBgn0031277	10.1839	1.98425	104.5	4.72e-08	4.73e-06	No orthologs
FBgn0266455	10.9106	1.4182	218.727	2.39e-09	3.49e-07	No orthologs
FBgn0031176	12.3819	3.72556	249.283	2.13e-11	6.57e-09	No orthologs
FBgn0032505	12.7693	5.3044	302.734	5.22e-12	2.3e-09	No orthologs

## Sheet: dlg1 enrichment
PANTHER GO-Slim Cellular Component terms (fly genes)	Observed	Expected	Fold enrichment	P-value
extracellular region (GO:0005576)	16	5.22	3.07	0.0387
PANTHER GO-Slim Biological Process terms (human homologs)	Observed	Expected	Fold enrichment	P-value
secondary metabolic process (GO:0019748)	3	0.03	> 100	0.000797
steroid metabolic process (GO:0008202)	11	0.56	19.78	3.56e-09
respiratory electron transport chain (GO:0022904)	11	0.65	16.91	1.85e-08
neuromuscular synaptic transmission (GO:0007274)	5	0.3	16.65	0.00342
generation of precursor metabolites and energy (GO:0006091)	11	0.84	13.1	2.61e-07
fatty acid metabolic process (GO:0006631)	10	0.99	10.1	1.71e-05
lipid metabolic process (GO:0006629)	22	3.18	6.92	2.35e-10
ion transport (GO:0006811)	10	2.01	4.98	0.00865
catabolic process (GO:0009056)	18	6.27	2.87	0.0123
PANTHER GO-Slim Cellular Component terms (human homologs)	Observed	Expected	Fold enrichment	P-value
neuron projection (GO:0043005)	6	0.98	6.13	0.0301
integral to membrane (GO:0016021)	14	4.73	2.96	0.0177
PANTHER GO-Slim Molecular Function terms (human homologs(	Observed	Expected	Fold enrichment	P-value
acetylcholine receptor activity (GO:0015464)	4	0.06	71.94	6.41e-05
carbohydrate binding (GO:0030246)	3	0.05	59.95	0.00347
hydrolase activity, hydrolyzing O-glycosyl compounds (GO:0004553)	5	0.23	21.93	0.000695
ligand-gated ion channel activity (GO:0015276)	6	0.7	8.63	0.0139
oxidoreductase activity (GO:0016491)	23	2.71	8.48	7.67e-13
transmembrane transporter activity (GO:0022857)	14	4.36	3.21	0.0222
transporter activity (GO:0005215)	15	5.13	2.93	0.0341
catalytic activity (GO:0003824)	53	23.03	2.3	5.69e-08
hydrolase activity (GO:0016787)	22	9.64	2.28	0.038

## Sheet: Fsn Diff Exp.
Fly gene	logFC	logCPM	F	PValue	FDR	DIOPT human orthologs
FBgn0032549	7.08374	0.196248	400.999	7.28e-16	2.68e-12	No orthologs
FBgn0013278	6.68213	6.52285	3369.05	4.55e-26	5.01e-22	HSPA1A
FBgn0260475	4.39292	-1.91833	30.6318	1.34e-05	0.000296366	GNS
FBgn0031367	4.26954	-2.81068	30.0814	2.95e-05	0.000521018	NENF
FBgn0035572	4.14651	-2.86093	11.9733	0.00216684	0.00985514	No orthologs
FBgn0032187	3.91076	-1.58626	66.6552	3.48e-08	4.98e-06	PRKG1
FBgn0050488	3.65969	-2.32477	58.2509	1.08e-07	1.03e-05	CRISPLD2
FBgn0050489	3.40819	0.0464237	78.6885	8.2e-09	1.92e-06	CYP27A1
FBgn0038095	3.32395	-0.933556	19.4487	0.000277034	0.00234289	CYP2S1 / CYP2R1 / CYP2F1 / CYP2U1
FBgn0050486	3.30847	-3.11421	13.566	0.00126067	0.00666477	CLEC18B / PI6
FBgn0041337	3.3067	0.713374	107.445	4.75e-10	2.03e-07	CYP3A43 / CYP3A4
FBgn0000055	3.07905	0.256097	140.201	3.69e-11	3.02e-08	HPGD
FBgn0267576	3.03132	-2.70921	6.70209	0.0165575	0.0456872	No orthologs
FBgn0037683	3.02161	0.2465	105.397	5.69e-10	2.32e-07	PTER
FBgn0033683	2.83204	3.05104	290.891	3.01e-14	6.64e-11	No orthologs
FBgn0032824	2.73809	-2.55317	7.25685	0.0130852	0.0379846	No orthologs
FBgn0002563	2.60733	5.43735	16.1546	0.000965527	0.00552211	No orthologs
FBgn0034356	2.58606	1.22116	68.8836	3.03e-08	4.71e-06	PCK2
FBgn0038005	2.39415	-2.53282	13.2419	0.00140437	0.00722697	CYP46A1
FBgn0003996	2.38725	8.40042	1420.87	7.01e-22	3.87e-18	ABCG2
FBgn0265843	2.354	-2.60381	16.2139	0.000542607	0.00370978	No orthologs
FBgn0038079	2.33756	0.687215	84.8582	4.18e-09	1.1e-06	NINJ2
FBgn0028963	2.31784	-1.95671	29.2689	1.81e-05	0.000366678	No orthologs
FBgn0033748	2.30596	-0.75791	61.2693	7.1e-08	7.82e-06	TGIF1
FBgn0085224	2.24523	1.64805	252.951	9.45e-14	1.74e-10	METTL6
FBgn0040801	2.11751	-2.63538	7.69286	0.0109202	0.0331028	No orthologs
FBgn0033610	2.11713	-2.36847	12.5358	0.00178382	0.00855673	FAM166B
FBgn0053465	2.10134	-2.51458	9.83833	0.00469812	0.0173482	No orthologs
FBgn0028516	2.03841	-0.98917	30.9333	1.25e-05	0.000281519	SLC30A2
FBgn0031489	2.02379	3.39032	168.492	1.72e-11	2.37e-08	UPP1
FBgn0266280	1.96296	-2.54376	13.9821	0.00109924	0.00605278	No orthologs
FBgn0264984	1.94903	-2.46572	8.25536	0.00869092	0.0275571	No orthologs
FBgn0035957	1.93695	-1.58373	12.4001	0.00186889	0.00885693	CKM
FBgn0264675	1.91423	-1.85408	21.4642	0.000121311	0.00137353	No orthologs
FBgn0026176	1.90812	0.90653	60.4174	7.98e-08	8.41e-06	SKP1
FBgn0051080	1.8782	-2.49573	7.79103	0.0104894	0.0320675	No orthologs
FBgn0266977	1.8701	-2.44811	11.5351	0.0025279	0.0110229	No orthologs
FBgn0028904	1.86867	-0.502817	45.5232	7.72e-07	4.04e-05	NOL4 / NOL4L
FBgn0037166	1.84392	3.9834	135.472	2.45e-10	1.35e-07	PLPP2
FBgn0265938	1.81735	-2.27492	11.2487	0.00279941	0.0119059	No orthologs
FBgn0083047	1.7934	-2.57253	7.19598	0.0134236	0.0387122	No orthologs
FBgn0262150	1.76682	-0.921849	8.68369	0.00733007	0.0242516	No orthologs
FBgn0040349	1.70674	3.57662	75.0049	5.7e-08	7.07e-06	HSD17B14
FBgn0266787	1.68407	-2.42129	7.27374	0.012993	0.037792	No orthologs
FBgn0030852	1.66932	-2.19643	9.21935	0.00594842	0.0206858	No orthologs
FBgn0038214	1.65342	1.84098	57.2997	1.54e-07	1.34e-05	No orthologs
FBgn0083048	1.65218	-2.21033	15.1479	0.000755777	0.00469127	No orthologs
FBgn0085195	1.63524	6.27996	83.5519	2.6e-08	4.28e-06	No orthologs
FBgn0266965	1.62075	-2.60495	9.14413	0.00612381	0.0211293	No orthologs
FBgn0265737	1.62039	-1.00255	22.3373	9.64e-05	0.00117552	No orthologs
FBgn0264500	1.6127	-2.26622	8.08512	0.00930742	0.029084	No orthologs
FBgn0261575	1.60354	5.62861	11.5413	0.00360536	0.0142401	KIAA1161
FBgn0082962	1.59961	-1.84232	12.4583	0.00183185	0.00871888	No orthologs
FBgn0010258	1.59069	-0.0665718	49.6667	3.92e-07	2.44e-05	HNRNPA1
FBgn0030737	1.5842	4.89154	133.556	1.89e-10	1.09e-07	CRYL1
FBgn0085491	1.56669	-1.26427	8.69897	0.00728607	0.0241447	No orthologs
FBgn0053926	1.53039	3.93605	30.3336	3.83e-05	0.000631714	No orthologs
FBgn0036549	1.49372	4.10497	108.913	9.42e-10	3.46e-07	SPSB3
FBgn0039678	1.47924	5.2838	61.2084	3.11e-07	2.16e-05	No orthologs
FBgn0267443	1.47713	-2.67681	8.42849	0.00856971	0.0272457	No orthologs
FBgn0042701	1.46805	-0.38999	20.6003	0.000153097	0.00158979	No orthologs
FBgn0039052	1.45476	-0.963937	15.2796	0.000725052	0.00455865	ACY1
FBgn0034335	1.40934	4.03323	97.6969	2.39e-09	6.6e-07	GSTT2B / GSTT1 / GSTT2
FBgn0037684	1.40524	3.4837	107.761	6.64e-10	2.62e-07	SRR
FBgn0037562	1.40484	-2.22147	6.91232	0.0151339	0.0426518	C19orf12
FBgn0038207	1.39812	0.849826	40.6154	1.83e-06	7.17e-05	No orthologs
FBgn0082925	1.39481	-1.74173	15.1952	0.000744589	0.00465231	No orthologs
FBgn0038960	1.39341	-1.70971	9.3212	0.00571965	0.0201324	IQUB
FBgn0266901	1.35283	-1.76617	6.42648	0.0186541	0.0498468	No orthologs
FBgn0267240	1.34673	-1.23847	9.13259	0.00615124	0.0211987	No orthologs
FBgn0264982	1.3456	-1.08029	21.1593	0.00013162	0.00145048	No orthologs
FBgn0024289	1.34054	5.6221	43.9985	3.38e-06	0.000111763	SORD
FBgn0039685	1.32677	3.01348	28.1552	4.06e-05	0.000657217	No orthologs
FBgn0031976	1.32436	-1.18077	8.30298	0.00852667	0.0271691	LIPH
FBgn0267207	1.32002	-1.86061	10.4005	0.00380981	0.01482	No orthologs
FBgn0052750	1.31371	-0.24443	35.0993	5.25e-06	0.000151096	VNN1
FBgn0265178	1.31231	-1.76572	7.99017	0.0096721	0.0300546	LIPT1
FBgn0036750	1.30756	0.33556	32.6889	8.6e-06	0.000215592	KDM1B
FBgn0031490	1.29938	0.121475	19.3651	0.000215438	0.00197494	No orthologs
FBgn0267017	1.29348	-0.47817	20.5795	0.000153963	0.00159574	No orthologs
FBgn0030968	1.29101	4.61268	100.373	1.89e-09	5.64e-07	DCXR
FBgn0031746	1.28898	-1.34346	11.9869	0.00215656	0.00982751	No orthologs
FBgn0063495	1.28884	1.80454	73.8515	1.43e-08	2.95e-06	GSTT2B / GSTT1 / GSTT2
FBgn0263584	1.2644	-0.642476	13.0204	0.00151291	0.00763237	No orthologs
FBgn0051287	1.26175	-2.43985	6.4847	0.0181878	0.0490763	No orthologs
FBgn0003482	1.2594	-1.79576	6.75706	0.0161714	0.0448762	RAD51C
FBgn0029690	1.23297	-1.86716	6.823	0.0157214	0.0439704	CES1
FBgn0031559	1.23078	0.859368	20.1849	0.000177494	0.00175552	EPPIN-WFDC6
FBgn0033733	1.22936	-1.76032	6.48406	0.0181928	0.0490774	No orthologs
FBgn0033775	1.22446	2.89792	139.674	3.83e-11	3.02e-08	CYP3A5 / TBXAS1
FBgn0032470	1.21623	2.60414	146.004	2.48e-11	2.49e-08	TTC30B
FBgn0266637	1.21157	-0.604737	17.4432	0.000374868	0.00287704	No orthologs
FBgn0262620	1.20259	-1.50739	7.92148	0.00994579	0.0307664	No orthologs
FBgn0033936	1.18937	4.51305	111.007	4.78e-10	2.03e-07	LARP6
FBgn0004511	1.18882	0.629988	20.1495	0.000173207	0.00172862	No orthologs
FBgn0040531	1.17687	2.26174	49.814	4.15e-07	2.56e-05	No orthologs
FBgn0032266	1.16699	3.3923	138.653	4.12e-11	3.03e-08	LIPA
FBgn0036529	1.1591	0.718876	17.092	0.000418036	0.00310027	GALNTL6 / GALNTL10
FBgn0036264	1.15246	1.28685	41.1206	1.67e-06	6.74e-05	No orthologs
FBgn0038516	1.15114	4.90987	57.1801	3.16e-07	2.17e-05	PYCR1
FBgn0001233	1.14145	8.74138	318.65	8.4e-15	2.32e-11	HSP90AB1
FBgn0031389	1.12224	3.30849	132.795	6.27e-11	4.32e-08	No orthologs
FBgn0035557	1.1163	-0.0987833	17.9639	0.000321719	0.00259351	No orthologs
FBgn0042125	1.1004	1.01091	46.1345	6.97e-07	3.69e-05	NUPL2
FBgn0050431	1.09836	4.01222	62.8922	9.52e-08	9.55e-06	No orthologs
FBgn0083987	1.0964	-0.838054	7.92728	0.00992238	0.0307026	No orthologs
FBgn0262574	1.09053	3.81803	46.6853	1.12e-06	5.29e-05	No orthologs
FBgn0005391	1.0868	12.1857	44.597	1.29e-06	5.71e-05	No orthologs
FBgn0004045	1.08679	13.2429	52.5724	3.1e-07	2.16e-05	No orthologs
FBgn0026565	1.08141	3.17748	74.7348	1.48e-08	2.96e-06	ASS1
FBgn0004047	1.07885	12.7933	43.4953	1.54e-06	6.36e-05	No orthologs
FBgn0026878	1.07725	1.15543	39.7724	2.13e-06	8.06e-05	No orthologs
FBgn0032076	1.07361	4.66705	76.2483	1.86e-08	3.44e-06	ASL
FBgn0051075	1.07324	4.47966	97.4736	1.49e-09	4.78e-07	ALDH2
FBgn0033597	1.06845	0.106464	21.8172	0.000110463	0.0012932	No orthologs
FBgn0032472	1.06558	6.40809	98.4939	1.36e-09	4.56e-07	No orthologs
FBgn0032896	1.06484	3.61498	48.9488	6.69e-07	3.63e-05	No orthologs
FBgn0036208	1.06032	3.51041	61.8651	8.32e-08	8.55e-06	GCAT
FBgn0051664	1.05526	1.23337	19.5904	0.000205065	0.00191812	No orthologs
FBgn0020637	1.05481	0.00541054	13.7849	0.00117272	0.00633961	No orthologs
FBgn0033742	1.04959	2.79791	87.1001	3.3e-09	8.88e-07	KEL / ECEL1
FBgn0031146	1.04578	0.569165	16.7293	0.000463952	0.00333755	No orthologs
FBgn0035964	1.04495	4.63253	111.932	3.61e-10	1.81e-07	QDPR
FBgn0032770	1.03393	2.40003	28.4755	2.63e-05	0.000480356	No orthologs
FBgn0267185	1.03168	-0.450572	9.77032	0.0048202	0.017625	No orthologs
FBgn0267011	1.03	-2.17921	6.55843	0.0179974	0.0486697	No orthologs
FBgn0263650	1.02998	-0.981851	10.9049	0.00316827	0.0129984	No orthologs
FBgn0039800	1.02659	5.69627	54.0804	3.81e-07	2.41e-05	NPC2
FBgn0031417	1.02525	5.5816	64.7839	7.88e-08	8.41e-06	DHDH
FBgn0034011	1.02307	-0.837139	8.64204	0.00745148	0.0245372	No orthologs
FBgn0036520	1.01159	-0.546429	15.1043	0.000766255	0.00473076	No orthologs
FBgn0044048	1.01016	2.86037	59.5502	9e-08	9.1e-06	No orthologs
FBgn0034487	-1.01165	-0.29267	14.2801	0.000997612	0.00564767	EFHC2
FBgn0035154	-1.04028	-1.23212	6.65391	0.0169043	0.0464195	SCPEP1
FBgn0265665	-1.04113	-0.536844	11.2372	0.00281095	0.0119348	No orthologs
FBgn0014859	-1.04945	5.01447	64.7933	8.01e-08	8.41e-06	NR4A2
FBgn0035262	-1.05206	2.04753	18.1611	0.000355918	0.00278176	TCTE1
FBgn0050274	-1.06441	-0.985416	8.13687	0.00911503	0.0286057	CKM
FBgn0262855	-1.07276	1.71538	16.4473	0.000562707	0.00380244	No orthologs
FBgn0029948	-1.07437	1.90208	9.03664	0.00728204	0.0241447	No orthologs
FBgn0003499	-1.08477	4.86347	110.446	4.51e-10	2.03e-07	EGR2
FBgn0085350	-1.08937	1.8824	14.2984	0.00116905	0.00632287	No orthologs
FBgn0052218	-1.10434	0.846826	10.3663	0.00405774	0.0155001	No orthologs
FBgn0035398	-1.10446	3.06457	23.5295	0.000110677	0.00129433	CHIA
FBgn0259738	-1.10579	2.44485	7.1377	0.0160774	0.0446792	No orthologs
FBgn0010197	-1.12294	1.37681	22.6289	9.09e-05	0.00112808	NPR1 / NPR2
FBgn0264427	-1.12991	-0.185993	18.663	0.000262893	0.00227924	No orthologs
FBgn0038397	-1.1377	1.38242	8.34143	0.00952136	0.029695	NWD2
FBgn0260011	-1.13849	1.23079	18.7278	0.000276143	0.00233956	No orthologs
FBgn0259729	-1.14004	-0.403765	16.4663	0.000502403	0.00351132	UBXN2A
FBgn0267300	-1.14324	0.00412721	17.7711	0.000340366	0.00269073	No orthologs
FBgn0034741	-1.1483	0.638443	10.0424	0.00461731	0.0171101	No orthologs
FBgn0038621	-1.14846	0.889385	13.0589	0.00154229	0.00771365	KCNK18
FBgn0001311	-1.15	2.79236	13.4136	0.00180702	0.00863799	HAS1 / HAS3 / HAS2
FBgn0033403	-1.15845	4.5031	12.1603	0.00291413	0.0121897	No orthologs
FBgn0264432	-1.16984	1.44272	10.0985	0.00485004	0.0177132	No orthologs
FBgn0035943	-1.17859	0.984111	39.6456	2.18e-06	8.22e-05	No orthologs
FBgn0004959	-1.18328	-1.23467	10.5193	0.00364686	0.0143583	CYP2A13 / CYP2W1 / CYP2A7 / CYP2E1 / CYP2A6 / CYP1A1 / CYP1A2
FBgn0263019	-1.18423	-1.22628	7.82848	0.0103301	0.0316884	No orthologs
FBgn0035543	-1.18762	0.384154	30.6653	1.33e-05	0.000295996	No orthologs
FBgn0261526	-1.18812	-0.925042	11.6221	0.00245129	0.0108002	No orthologs
FBgn0024251	-1.20368	-0.8815	8.30314	0.00852613	0.0271691	BBX
FBgn0028544	-1.20463	4.69215	36.8049	9.32e-06	0.000227377	No orthologs
FBgn0033308	-1.215	5.29253	12.9813	0.00228597	0.0102729	No orthologs
FBgn0013772	-1.22304	3.78424	36.2295	9.42e-06	0.000229436	TBXAS1
FBgn0038819	-1.22519	2.13248	51.0443	3.15e-07	2.17e-05	No orthologs
FBgn0034647	-1.22839	1.88327	31.2356	1.39e-05	0.000304829	No orthologs
FBgn0065070	-1.22991	-1.59893	7.35597	0.0125542	0.0368115	No orthologs
FBgn0260812	-1.23191	0.963832	18.5655	0.000279932	0.00235178	No orthologs
FBgn0267012	-1.23343	3.04592	32.4489	1.73e-05	0.000355556	No orthologs
FBgn0003900	-1.25453	-0.974129	8.1968	0.00889776	0.0280918	TWIST1
FBgn0264330	-1.26473	0.700842	27.5409	2.68e-05	0.000486565	No orthologs
FBgn0263232	-1.26527	0.524821	11.6769	0.00250547	0.010955	NXF1
FBgn0000588	-1.26588	2.19063	28.8432	2.62e-05	0.000479328	EED
FBgn0036881	-1.28543	2.30957	31.3195	1.43e-05	0.000311289	No orthologs
FBgn0028855	-1.28822	2.06024	12.6231	0.00223033	0.0100626	No orthologs
FBgn0038850	-1.29511	-0.964989	10.3123	0.00393602	0.0151613	No orthologs
FBgn0264951	-1.2957	-0.439999	11.5097	0.00255075	0.0110955	No orthologs
FBgn0264344	-1.29774	0.283457	21.8271	0.000110173	0.00129254	No orthologs
FBgn0033405	-1.30542	2.73341	14.5711	0.00132775	0.00693956	No orthologs
FBgn0014454	-1.3056	5.32423	36.5561	1.12e-05	0.000260293	No orthologs
FBgn0266098	-1.3108	2.24571	11.2798	0.0035819	0.0141734	NBEA
FBgn0013343	-1.31283	5.49325	11.6941	0.0034145	0.0137427	STX1A
FBgn0040508	-1.31984	0.554361	38.6	2.66e-06	9.45e-05	ADCY4 / ADCY2 / ADCY7
FBgn0265379	-1.32026	-0.183953	11.4387	0.00261592	0.0112865	No orthologs
FBgn0020277	-1.33097	0.680252	12.5196	0.00193603	0.00908535	No orthologs
FBgn0265347	-1.33627	-0.950496	15.2738	0.000726379	0.00456439	No orthologs
FBgn0043578	-1.33831	4.34612	12.4418	0.00271332	0.0116069	PGLYRP4
FBgn0259151	-1.3394	-1.73216	6.46887	0.0183133	0.0492822	No orthologs
FBgn0053177	-1.34661	1.66551	9.7243	0.00501706	0.0181573	MGST1
FBgn0265346	-1.34965	-0.676567	12.0836	0.00208514	0.0095972	No orthologs
FBgn0267624	-1.35124	-1.22108	14.5799	0.000905637	0.00529834	No orthologs
FBgn0034566	-1.36199	-0.243093	33.1763	7.77e-06	0.000201403	DNAI1
FBgn0038309	-1.36567	-0.367032	9.08298	0.00634394	0.0216974	No orthologs
FBgn0085479	-1.36612	-1.04082	7.73885	0.010716	0.032651	No orthologs
FBgn0032181	-1.37193	0.47551	8.61123	0.00806052	0.0260297	HSPB2
FBgn0032648	-1.37262	-1.50053	7.69765	0.0108987	0.033065	MAATS1
FBgn0039480	-1.37505	2.15608	9.03984	0.0076939	0.0251328	No orthologs
FBgn0053191	-1.38812	-0.350934	15.671	0.000641525	0.00416897	No orthologs
FBgn0266871	-1.41133	-0.612518	7.31258	0.0129484	0.0377167	No orthologs
FBgn0266869	-1.41659	-0.827262	19.9159	0.00018475	0.00179625	No orthologs
FBgn0034856	-1.44974	0.902327	27.9876	2.42e-05	0.000451382	No orthologs
FBgn0266275	-1.46809	-1.7054	8.57174	0.00766147	0.0250491	No orthologs
FBgn0040759	-1.46947	-0.675151	8.85451	0.00685442	0.0231022	No orthologs
FBgn0038160	-1.47741	2.5564	15.9167	0.000892402	0.00524037	No orthologs
FBgn0264945	-1.48531	-1.30786	7.24244	0.0131644	0.0381693	No orthologs
FBgn0261290	-1.4908	-0.860972	12.9255	0.00156217	0.00778809	No orthologs
FBgn0037171	-1.49354	1.33959	17.8478	0.000399424	0.00300058	No orthologs
FBgn0050323	-1.49722	0.316649	18.6535	0.000266823	0.00230244	No orthologs
FBgn0051861	-1.5226	-1.30582	12.5924	0.0017496	0.00843912	No orthologs
FBgn0069354	-1.55627	-1.59844	12.3304	0.00191433	0.00901418	VDAC3
FBgn0037415	-1.56192	-0.57415	19.5485	0.000204644	0.0019158	No orthologs
FBgn0267322	-1.59217	0.495135	14.019	0.00118497	0.00638391	No orthologs
FBgn0265272	-1.60635	-1.63998	10.0124	0.00440083	0.0165245	PEBP1
FBgn0266846	-1.61023	-1.7645	10.6698	0.0034512	0.0138299	No orthologs
FBgn0034569	-1.63764	0.30117	55.1246	1.7e-07	1.45e-05	No orthologs
FBgn0063496	-1.63968	0.912737	8.57915	0.0090185	0.0283755	GSTT2B / GSTT1 / GSTT2
FBgn0050090	-1.67573	-2.40492	7.36118	0.012527	0.0367625	No orthologs
FBgn0039759	-1.729	1.16006	53.4218	2.19e-07	1.72e-05	No orthologs
FBgn0262203	-1.74542	-1.25696	12.0743	0.00209191	0.00961634	No orthologs
FBgn0262526	-1.76725	-0.801946	12.4676	0.00183991	0.00874968	No orthologs
FBgn0266872	-1.78904	-2.11351	6.76805	0.0160955	0.0446992	No orthologs
FBgn0019661	-1.82488	2.70304	10.6217	0.00481051	0.0176017	No orthologs
FBgn0010385	-1.85075	1.98799	19.5269	0.000275244	0.00233852	No orthologs
FBgn0266348	-1.88758	-0.0542539	35.5978	4.75e-06	0.000140824	No orthologs
FBgn0040795	-1.89016	-2.22067	7.91183	0.00998495	0.0308529	No orthologs
FBgn0053310	-1.90421	-0.503127	34.9366	5.42e-06	0.000154504	ATP1B1
FBgn0034486	-1.91628	-1.25242	19.0146	0.000237838	0.00213069	No orthologs
FBgn0265084	-1.91953	2.14179	27.8119	4.96e-05	0.00075101	No orthologs
FBgn0262881	-1.93977	1.49962	24.4513	9.76e-05	0.00118767	No orthologs
FBgn0052237	-2.01672	-1.28607	19.6586	0.000198448	0.00187853	No orthologs
FBgn0004577	-2.06393	1.23476	13.0562	0.00191537	0.00901523	PXDN / PXDNL
FBgn0026361	-2.07274	0.110844	16.0417	0.000675923	0.00433854	SEPT11
FBgn0031178	-2.10336	-2.34208	6.55449	0.0176457	0.0479893	No orthologs
FBgn0265060	-2.10549	-2.18773	10.75	0.00335169	0.0135394	No orthologs
FBgn0051860	-2.14957	1.83531	49.1062	8.82e-07	4.44e-05	SLC30A3
FBgn0064227	-2.19905	-0.033242	24.8163	5.4e-05	0.000787971	No orthologs
FBgn0000449	-2.20509	-2.49566	11.6929	0.00239078	0.0106142	CYP24A1
FBgn0037003	-2.24455	-2.25897	7.76201	0.0106148	0.0323816	MFSD14A
FBgn0039673	-2.25339	-1.69419	7.23	0.0134869	0.0388441	DAW1
FBgn0085243	-2.2777	-1.80897	7.93367	0.0101698	0.0312665	No orthologs
FBgn0037004	-2.32116	-2.15122	6.44373	0.018525	0.0496434	MFSD14A
FBgn0034323	-2.33789	-1.80654	14.5722	0.000907873	0.00530348	No orthologs
FBgn0038127	-2.37175	-2.31633	8.14265	0.00909382	0.0285719	DNAJC4
FBgn0039645	-2.56633	-2.00931	12.0059	0.00214232	0.00979093	ABCC4
FBgn0038798	-2.65789	-2.11393	9.36993	0.00561364	0.0197987	No orthologs
FBgn0039666	-2.6708	0.706239	8.02278	0.0117349	0.0349196	No orthologs
FBgn0000606	-2.68007	-2.29388	12.8602	0.00159713	0.00791245	EVX2
FBgn0038530	-2.70255	-0.520699	12.8156	0.00174282	0.00841498	No orthologs
FBgn0027527	-2.86678	-0.999776	11.404	0.00294972	0.0123078	No orthologs
FBgn0038074	-2.92011	2.59403	18.5455	0.000518661	0.00359962	GNMT
FBgn0014865	-2.97464	4.14267	17.6728	0.000654093	0.00422298	No orthologs
FBgn0012042	-3.02913	1.54085	8.1833	0.0111505	0.0335732	No orthologs
FBgn0038350	-3.25984	-1.35234	13.8582	0.00125987	0.0066637	No orthologs
FBgn0265577	-3.28441	1.45569	8.76146	0.0090819	0.0285586	No orthologs
FBgn0000279	-3.28585	0.612236	23.5681	0.000123319	0.00139197	No orthologs
FBgn0033461	-3.41551	-2.28284	14.963	0.000801336	0.00488239	No orthologs
FBgn0040602	-3.56199	-2.75522	6.71711	0.0173466	0.0473276	No orthologs
FBgn0038732	-3.69334	0.816531	18.3323	0.000495034	0.00347722	No orthologs
FBgn0035453	-3.70156	-1.32223	18.8045	0.000279222	0.00235058	LIPG
FBgn0036996	-3.80698	-2.29381	11.0453	0.00328496	0.0133519	LIPJ / LIPN
FBgn0034407	-4.04343	4.09316	18.1494	0.000581386	0.00390089	No orthologs
FBgn0041581	-4.10739	4.02216	20.5305	0.000329874	0.00263531	No orthologs
FBgn0266405	-4.12054	1.08982	23.0745	0.000172608	0.00172733	No orthologs
FBgn0041579	-4.20454	5.29809	21.3906	0.000271401	0.00232017	No orthologs
FBgn0003060	-4.27515	-2.22636	17.2461	0.000397426	0.00299017	No orthologs
FBgn0031109	-4.30196	0.675808	18.2288	0.000508169	0.00354241	No orthologs
FBgn0010403	-4.4716	1.64501	25.2147	0.000113043	0.00131364	No orthologs
FBgn0011281	-4.64943	2.31929	25.9658	0.000100951	0.00121433	No orthologs
FBgn0052185	-4.75183	-2.06769	11.9489	0.00263513	0.0113295	No orthologs
FBgn0000278	-4.78649	-1.15378	32.6475	9.76e-06	0.000236618	No orthologs
FBgn0010388	-4.82725	4.94683	17.2945	0.000719987	0.00453715	No orthologs
FBgn0011282	-5.34178	-0.710521	19.1334	0.000316019	0.00256066	No orthologs
FBgn0011293	-5.34605	1.56368	19.1057	0.000451286	0.00327489	No orthologs
FBgn0000276	-5.45018	2.07124	21.8668	0.000241818	0.00215681	No orthologs
FBgn0010401	-5.52033	1.66069	22.4941	0.000291021	0.0024167	No orthologs
FBgn0004240	-5.62094	4.86277	24.4564	0.000140424	0.00150695	No orthologs
FBgn0034766	-5.82607	-1.03594	20.1069	0.000224428	0.00204207	No orthologs
FBgn0265467	-5.88745	-2.09231	20.6903	0.000183401	0.00178842	No orthologs
FBgn0000277	-7.07111	0.923735	16.8133	0.000800806	0.00488186	No orthologs
FBgn0011294	-7.2733	0.0615383	22.8415	0.000225505	0.00204681	PEBP1
FBgn0264541	-7.56942	0.103701	32.5634	3.79e-05	0.000627331	No orthologs

## Sheet: Fsn enrichment
PANTHER GO-Slim Biological Process terms (fly genes)	Observed	Expected	Fold enrichment	P-value
antibacterial humoral response (GO:0019731)	10	0.18	55.62	4.34e-10
defense response to Gram-negative bacterium (GO:0050829)	10	0.18	55.62	2.17e-10
response to oxygen levels (GO:0070482)	6	0.11	52.45	2.95e-06
antimicrobial humoral response (GO:0019730)	11	0.34	32.05	7.06e-10
defense response to Gram-positive bacterium (GO:0050830)	11	0.34	32.05	5.29e-10
humoral immune response (GO:0006959)	11	0.34	32.05	4.23e-10
immune response (GO:0006955)	11	0.34	32.05	3.53e-10
defense response to bacterium (GO:0042742)	11	0.36	30.59	4.47e-10
response to bacterium (GO:0009617)	11	0.36	30.59	3.91e-10
response to external biotic stimulus (GO:0043207)	11	0.39	28.04	7.29e-10
response to other organism (GO:0051707)	11	0.39	28.04	6.56e-10
response to biotic stimulus (GO:0009607)	11	0.39	28.04	5.97e-10
response to abiotic stimulus (GO:0009628)	6	0.34	17.48	0.000365
response to heat (GO:0009408)	4	0.28	14.4	0.028
cellular response to heat (GO:0034605)	4	0.28	14.4	0.0265
immune system process (GO:0002376)	12	1.42	8.44	6.51e-06
response to stimulus (GO:0050896)	21	4.53	4.64	1.83e-06
PANTHER GO-Slim Cellular Component terms (fly genes)	Observed	Expected	Fold enrichment	P-value
extracellular space (GO:0005615)	24	6.21	3.86	1.5e-05
extracellular region part (GO:0044421)	24	6.47	3.71	1.56e-05
extracellular region (GO:0005576)	24	7.03	3.42	4.38e-05
PANTHER GO-Slim Biological Process terms (human homologs)	Observed	Expected	Fold enrichment	P-value
secondary metabolic process (GO:0019748)	3	0.03	> 100	0.000949
steroid metabolic process (GO:0008202)	7	0.59	11.88	0.000591
respiratory electron transport chain (GO:0022904)	6	0.69	8.7	0.0176
lipid metabolic process (GO:0006629)	20	3.37	5.93	4.49e-08
catabolic process (GO:0009056)	20	6.64	3.01	0.00238
metabolic process (GO:0008152)	60	31.92	1.88	1.2e-05
primary metabolic process (GO:0044238)	47	25.61	1.84	0.00185
PANTHER GO-Slim Molecular Function terms (human homologs)	Observed	Expected	Fold enrichment	P-value
lipase activity (GO:0016298)	6	0.64	9.43	0.00861
oxidoreductase activity (GO:0016491)	26	2.88	9.04	2.43e-15
lyase activity (GO:0016829)	7	1.07	6.56	0.0193
catalytic activity (GO:0003824)	63	24.41	2.58	1.82e-12

## Sheet: Cbp20 Diff Exp.
Fly gene	logFC	logCPM	F	PValue	FDR	DIOPT human orthologs
FBgn0010401	10.8906	1.66069	31.687	5.57e-05	0.000685024	No orthologs
FBgn0011294	9.04847	0.0615383	23.5159	0.000196111	0.00200066	PEBP1
FBgn0013278	8.52446	6.52285	4970.73	5.78e-28	6.37e-24	HSPA1A
FBgn0031018	6.53005	-2.33034	8.56252	0.00921697	0.0439547	RNF212B
FBgn0034766	6.24304	-1.03594	24.937	6.87e-05	0.000816809	No orthologs
FBgn0030830	6.19718	3.83129	73.1322	2.04e-07	6.12e-06	No orthologs
FBgn0035546	6.17011	-1.33972	48.0585	7.33e-07	1.82e-05	No orthologs
FBgn0002440	5.77249	-0.0588616	51.4156	9.24e-07	2.16e-05	No orthologs
FBgn0036601	5.48954	-1.90824	38.5549	4.81e-06	8.84e-05	No orthologs
FBgn0011282	5.37478	-0.710521	23.7249	0.000101858	0.00113809	No orthologs
FBgn0033027	5.33298	-2.58363	18.2631	0.000351554	0.00325793	CALM1 / CALML3
FBgn0011293	5.1446	1.56368	20.3281	0.000337985	0.00316106	No orthologs
FBgn0029573	4.97073	-1.04129	28.5658	3.43e-05	0.000454631	No orthologs
FBgn0011281	4.91653	2.31929	26.9099	8.38e-05	0.000964656	No orthologs
FBgn0010403	4.83047	1.64501	29.8421	4.61e-05	0.000585005	No orthologs
FBgn0038732	4.80285	0.816531	23.2406	0.000155739	0.0016357	No orthologs
FBgn0031109	4.68318	0.675808	23.7303	0.000139926	0.00149235	No orthologs
FBgn0000092	4.58884	1.80624	42.1584	6.37e-06	0.000111124	No orthologs
FBgn0003996	4.45043	8.40042	4227	3.57e-27	1.97e-23	ABCG2
FBgn0036600	4.34576	2.10822	39.1611	1.02e-05	0.000166552	No orthologs
FBgn0262811	3.93855	-1.3521	39.0005	3.74e-06	7.06e-05	No orthologs
FBgn0035510	3.93267	-1.62719	33.8217	7.4e-06	0.000125879	No orthologs
FBgn0033307	3.77576	-1.23839	25.7142	5.08e-05	0.000633314	No orthologs
FBgn0038180	3.76644	2.6582	30.0456	4.7e-05	0.000594749	CHIA / OVGP1 / CHI3L2 / CHI3L1
FBgn0040699	3.53667	-2.50451	33.7157	6.95e-06	0.000119765	No orthologs
FBgn0004577	3.49861	1.23476	60.4328	3.05e-07	8.56e-06	PXDN / PXDNL
FBgn0036757	3.3595	-1.52729	45.3582	7.94e-07	1.94e-05	GRID1
FBgn0038350	3.34314	-1.35234	15.8286	0.000684803	0.00568248	No orthologs
FBgn0035553	3.3408	2.63123	33.8047	2.41e-05	0.000340472	No orthologs
FBgn0035453	3.29112	-1.32223	16.8068	0.000494542	0.0043422	LIPG
FBgn0035604	3.23892	-2.67617	14.9839	0.000796053	0.00640794	GRID1
FBgn0085246	3.19978	-0.116641	18.9551	0.000369964	0.00340281	No orthologs
FBgn0032535	3.08864	-2.28455	29.5185	1.71e-05	0.000256186	ACE
FBgn0265318	3.07531	-0.42538	34.7747	5.6e-06	0.0001	No orthologs
FBgn0034828	3.05122	-2.82476	12.8712	0.00159114	0.0112409	No orthologs
FBgn0039480	3.0319	2.15608	67.7794	1.87e-07	5.69e-06	No orthologs
FBgn0030357	2.98346	4.32384	26.0601	0.000101083	0.00113057	LRRC20
FBgn0035548	2.94717	-2.5253	16.0962	0.000562544	0.00484385	No orthologs
FBgn0034865	2.926	-2.26069	11.359	0.00273445	0.0171533	No orthologs
FBgn0261402	2.88353	-1.44394	29.8536	1.58e-05	0.000239753	GRID1
FBgn0039518	2.85332	-1.29121	40.2387	1.96e-06	4.1e-05	PIGN
FBgn0039788	2.67331	-1.95927	15.9628	0.000601142	0.00513508	PSMC5
FBgn0030001	2.60117	1.05691	202.992	9.12e-13	6.24e-10	No orthologs
FBgn0261858	2.48527	-2.45716	8.58334	0.00762639	0.0382346	No orthologs
FBgn0035281	2.47434	2.82581	117.371	1.36e-09	1.07e-07	No orthologs
FBgn0036717	2.36544	-1.78465	16.7521	0.000460767	0.00409125	No orthologs
FBgn0037664	2.35437	-1.46716	8.83346	0.00702906	0.0360206	No orthologs
FBgn0002564	2.279	-1.99344	9.9835	0.00455817	0.0255814	No orthologs
FBgn0030326	2.27443	-0.528446	17.4476	0.000414461	0.00376187	No orthologs
FBgn0035022	2.27047	3.17315	33.759	2.31e-05	0.0003314	No orthologs
FBgn0030394	2.25834	-1.34713	12.2719	0.00211146	0.0140696	No orthologs
FBgn0038511	2.24746	-0.507099	26.9191	3.3e-05	0.00043919	TPO
FBgn0038126	2.23955	0.963181	24.9262	8.24e-05	0.000950619	PI15
FBgn0036881	2.2306	2.30957	129.686	1.67e-10	2.42e-08	No orthologs
FBgn0265197	2.22098	-2.88616	8.2601	0.00867443	0.042049	No orthologs
FBgn0265993	2.20581	-2.07066	12.1662	0.00202619	0.0136249	No orthologs
FBgn0040359	2.17187	-0.924511	16.0006	0.000608244	0.00517571	No orthologs
FBgn0263411	2.16323	-2.40283	8.59541	0.00759005	0.0380988	No orthologs
FBgn0040794	2.15696	-0.139331	49.1372	4.26e-07	1.13e-05	No orthologs
FBgn0036599	2.1242	0.76721	28.3727	3.16e-05	0.000425913	No orthologs
FBgn0033706	2.09988	-1.21922	36.418	4.04e-06	7.59e-05	ATP6V1D
FBgn0020277	2.03515	0.680252	25.2946	5.51e-05	0.000680341	No orthologs
FBgn0004782	1.99719	-0.229329	29.1688	1.89e-05	0.000277589	No orthologs
FBgn0010423	1.98999	-0.0561569	20.7222	0.000163645	0.00170898	CALM1 / CALML3
FBgn0030223	1.95741	-2.07829	10.6253	0.00350775	0.0208987	TRHDE
FBgn0025835	1.95538	1.19695	32.5212	1.37e-05	0.000215013	No orthologs
FBgn0033869	1.94742	0.687847	42.6969	1.38e-06	3.04e-05	No orthologs
FBgn0020765	1.89797	-0.38287	47.2669	5.77e-07	1.48e-05	No orthologs
FBgn0033308	1.85642	5.29253	32.7847	2.78e-05	0.000384839	No orthologs
FBgn0032181	1.85396	0.47551	15.0299	0.000905187	0.00712774	HSPB2
FBgn0066293	1.8402	-0.470472	24.8881	5.05e-05	0.000630625	No orthologs
FBgn0036859	1.83336	-1.97631	12.4797	0.00181844	0.0125284	KIAA0825
FBgn0028544	1.81599	4.69215	91.148	1.62e-08	7.31e-07	No orthologs
FBgn0038484	1.81174	-0.357167	32.8438	8.33e-06	0.000139788	No orthologs
FBgn0053124	1.81122	-2.60441	8.23413	0.00876529	0.0424335	SLC5A8
FBgn0053468	1.79256	-2.34334	7.80415	0.0104333	0.0481819	No orthologs
FBgn0001311	1.77265	2.79236	40.7529	5.44e-06	9.8e-05	HAS1 / HAS3 / HAS2
FBgn0034076	1.76853	2.46413	8.74708	0.00908144	0.0434868	No orthologs
FBgn0264983	1.75897	-2.26135	8.65527	0.00741265	0.0374298	No orthologs
FBgn0063496	1.67497	0.912737	8.7704	0.0084074	0.0410433	GSTT2B / GSTT1 / GSTT2
FBgn0050280	1.66898	-2.31716	8.57543	0.00765029	0.0382966	FIBCD1
FBgn0040759	1.63315	-0.675151	13.7666	0.00117983	0.00889349	No orthologs
FBgn0030331	1.61068	1.91564	88.543	2.84e-09	1.89e-07	SV2C
FBgn0038397	1.53604	1.38242	13.2718	0.00176515	0.012249	NWD2
FBgn0085356	1.48839	1.81987	36.1297	6.08e-06	0.000106853	No orthologs
FBgn0033520	1.47161	2.3191	17.1163	0.00064442	0.00539346	PRDX6
FBgn0036603	1.46369	-1.84673	12.3229	0.00191927	0.0130411	No orthologs
FBgn0264562	1.44571	-0.0289813	18.5968	0.000267921	0.00259178	NR6A1
FBgn0030114	1.43257	4.77764	25.9265	9.46e-05	0.0010719	KLHL5
FBgn0037726	1.42936	1.27434	16.1399	0.000669472	0.00557623	DNAH5
FBgn0038309	1.42882	-0.367032	11.2439	0.00284867	0.0177186	No orthologs
FBgn0035612	1.42113	1.84135	25.9626	5.52e-05	0.000680604	COL9A1
FBgn0036235	1.40727	-0.738612	11.4352	0.0026192	0.0166003	ANO4 / ANO5
FBgn0085371	1.40585	-1.1639	8.77522	0.00707082	0.0361493	FAR2 / FAR1
FBgn0051776	1.38913	0.23001	20.2216	0.000169808	0.00176831	GALNTL6
FBgn0004511	1.35483	0.629988	37.1578	3.5e-06	6.65e-05	No orthologs
FBgn0259179	1.33317	-1.45193	8.55057	0.00772598	0.0385775	No orthologs
FBgn0034856	1.31005	0.902327	30.6171	1.34e-05	0.000210795	No orthologs
FBgn0035844	1.3084	2.35204	32.2058	1.47e-05	0.000228373	No orthologs
FBgn0033521	1.29311	1.11337	17.8848	0.000357694	0.00330737	PRDX6
FBgn0032538	1.28106	4.87783	68.5814	8.78e-08	2.99e-06	No orthologs
FBgn0039805	1.27184	5.27636	29.9057	3.98e-05	0.000515146	No orthologs
FBgn0265814	1.26779	0.836519	20.5949	0.00015544	0.00163412	No orthologs
FBgn0035557	1.24045	-0.0987833	16.3638	0.000518321	0.00451504	No orthologs
FBgn0261290	1.23116	-0.860972	11.2843	0.00276395	0.0173088	No orthologs
FBgn0029948	1.22834	1.90208	13.5873	0.00157584	0.0111758	No orthologs
FBgn0051956	1.22219	0.436173	26.3528	3.54e-05	0.0004661	GALNT10
FBgn0033667	1.21712	0.694933	23.6056	6.95e-05	0.000825584	No orthologs
FBgn0037683	1.2141	0.2465	14.8621	0.00082748	0.00661265	PTER
FBgn0037324	1.21314	2.07845	17.7983	0.000450113	0.00400968	No orthologs
FBgn0030955	1.20068	1.60891	12.6242	0.00207946	0.0139068	COTL1
FBgn0014179	1.19572	-1.2333	8.72203	0.00722021	0.0366887	GCM2
FBgn0267160	1.18026	6.54793	91.1034	3.85e-09	2.37e-07	No orthologs
FBgn0058198	1.17991	2.9904	26.2253	6.47e-05	0.000778769	No orthologs
FBgn0028938	1.16784	0.769954	11.5071	0.00273155	0.0171448	No orthologs
FBgn0033518	1.15896	3.58033	14.5142	0.00140592	0.0101403	PRDX6
FBgn0036585	1.15881	0.6913	10.595	0.00376809	0.0220917	No orthologs
FBgn0250862	1.1574	-0.0442882	14.0368	0.00107978	0.00828082	PLA2G3
FBgn0085411	1.15012	-1.71418	7.87409	0.0101396	0.0471415	No orthologs
FBgn0036836	1.14831	2.67177	141.54	3.37e-11	9.28e-09	GPCPD1
FBgn0052091	1.12868	3.99891	127.797	9.09e-11	1.74e-08	ABCG1
FBgn0053281	1.12823	0.403158	13.7474	0.00118729	0.00893459	SLC2A8 / SLC2A6
FBgn0260011	1.12805	1.23079	15.8527	0.000640418	0.00537074	No orthologs
FBgn0030846	1.10919	-1.45822	9.22758	0.00592956	0.0317587	No orthologs
FBgn0039481	1.10601	3.69877	35.126	1.06e-05	0.000171652	No orthologs
FBgn0040688	1.10315	0.00320137	16.1258	0.000557449	0.00481029	No orthologs
FBgn0034326	1.09479	-0.054075	8.7912	0.00702661	0.0360206	No orthologs
FBgn0085285	1.08269	0.718121	26.2178	3.66e-05	0.000477928	No orthologs
FBgn0264393	1.07682	-0.329353	8.1218	0.0091706	0.0438186	No orthologs
FBgn0038819	1.06813	2.13248	63.886	4.99e-08	1.86e-06	No orthologs
FBgn0267270	1.0637	1.02009	31.8225	1.03e-05	0.000168549	No orthologs
FBgn0038079	1.05879	0.687215	23.9323	6.4e-05	0.000772731	NINJ2
FBgn0042129	1.05878	2.66768	14.6682	0.00118771	0.00893459	No orthologs
FBgn0034391	1.05508	2.58791	46.0004	8.11e-07	1.97e-05	No orthologs
FBgn0052436	1.04803	-1.01689	10.7049	0.00340723	0.0204534	No orthologs
FBgn0003089	1.04512	0.909441	28.6287	2.09e-05	0.000302295	UST
FBgn0085428	1.03873	0.0458875	9.57362	0.00519339	0.0284514	NOX5
FBgn0036783	1.01968	1.71859	15.3819	0.000780186	0.0062986	No orthologs
FBgn0031042	1.01836	2.71707	57.9666	1.12e-07	3.7e-06	NME9
FBgn0035512	1.01202	2.27012	9.07306	0.00629479	0.0331672	No orthologs
FBgn0038290	1.0119	6.54066	223.149	3.46e-13	4.25e-10	No orthologs
FBgn0267234	1.00995	-1.37172	8.39804	0.00820889	0.0403468	No orthologs
FBgn0038105	-1.00169	4.70338	88.4105	3.54e-09	2.2e-07	No orthologs
FBgn0035348	-1.00479	6.53824	80.7812	8.21e-09	4.35e-07	PNP
FBgn0265578	-1.00507	-0.636446	9.03104	0.00639836	0.0335207	No orthologs
FBgn0034390	-1.00536	5.23144	78.5571	1.12e-08	5.55e-07	HIBADH
FBgn0039031	-1.00588	5.06753	77.5257	1.28e-08	6.05e-07	No orthologs
FBgn0039241	-1.01345	6.65066	35.6121	9.15e-06	0.000151538	ATIC
FBgn0011705	-1.0137	5.24026	81.8176	7.99e-09	4.25e-07	No orthologs
FBgn0025814	-1.01721	5.80791	81.9575	7.92e-09	4.24e-07	MGST1
FBgn0000477	-1.02196	5.00646	34.1395	1.34e-05	0.000210795	DNASE2B / DNASE2
FBgn0015570	-1.02394	4.64503	65.3215	6.95e-08	2.45e-06	No orthologs
FBgn0013307	-1.02545	5.10644	70.3398	3.68e-08	1.47e-06	ODC1
FBgn0043783	-1.02655	5.53208	77.5245	1.45e-08	6.64e-07	GALM
FBgn0040653	-1.02737	7.7784	49.0575	6.63e-07	1.68e-05	No orthologs
FBgn0034330	-1.02927	3.9819	75.8441	1.45e-08	6.64e-07	No orthologs
FBgn0037684	-1.0347	3.4837	55.7309	1.92e-07	5.81e-06	SRR
FBgn0031560	-1.03573	4.47541	61.4581	1.14e-07	3.72e-06	WFIKKN1 / WFIKKN2
FBgn0037607	-1.03671	7.87484	111.281	3.41e-10	3.89e-08	TKT
FBgn0039564	-1.03964	2.98566	80.4063	6.77e-09	3.73e-07	ECE2 / ECE1 / KEL / MME / ECE1L
FBgn0039629	-1.0412	3.65572	81.2778	6.71e-09	3.73e-07	No orthologs
FBgn0031305	-1.0452	6.06207	101.301	1.02e-09	8.69e-08	No orthologs
FBgn0038291	-1.0464	3.56877	20.3507	0.000261125	0.00254389	No orthologs
FBgn0037090	-1.04873	3.87115	53.7533	3.13e-07	8.75e-06	CES4A / CES5A / CES3
FBgn0051454	-1.05022	-1.12684	13.0952	0.00147526	0.0105713	TMEM135
FBgn0259682	-1.05037	6.73761	98.5197	1.26e-09	9.98e-08	No orthologs
FBgn0030251	-1.0506	6.12707	126.335	1.02e-10	1.86e-08	ENDOU
FBgn0037553	-1.05974	3.31816	66.6234	4e-08	1.57e-06	No orthologs
FBgn0085488	-1.06243	-0.0606283	17.4661	0.000372334	0.00342175	No orthologs
FBgn0011770	-1.06403	5.02529	152.623	1.6e-11	5.7e-09	HYI
FBgn0031389	-1.0656	3.30849	114.822	2.54e-10	3.14e-08	No orthologs
FBgn0052695	-1.06624	3.8431	81.8196	6.68e-09	3.73e-07	No orthologs
FBgn0038795	-1.06825	3.73704	47.4948	8.89e-07	2.1e-05	TMLHE
FBgn0027657	-1.07	6.66786	163.374	8.15e-12	3.75e-09	CYGB
FBgn0039800	-1.07058	5.69627	59.852	1.76e-07	5.45e-06	NPC2
FBgn0003390	-1.0728	3.71396	114.183	2.67e-10	3.23e-08	WIF1
FBgn0022774	-1.07388	5.17554	77.2021	1.66e-08	7.42e-07	OAT
FBgn0259715	-1.07472	6.43471	89.6845	3.39e-09	2.16e-07	No orthologs
FBgn0053307	-1.07723	3.91284	42.3496	2.43e-06	4.93e-05	No orthologs
FBgn0000053	-1.07741	6.41963	68.4185	4.78e-08	1.81e-06	GART
FBgn0037714	-1.07847	3.94303	97.2102	1.22e-09	9.83e-08	MPC2
FBgn0029765	-1.08007	4.51835	73.423	2.47e-08	1.05e-06	LYZL1 / LYZL2
FBgn0034364	-1.08297	4.20325	60.1062	1.38e-07	4.39e-06	CDO1
FBgn0033820	-1.08462	8.74674	109.193	4.08e-10	4.46e-08	No orthologs
FBgn0038676	-1.08491	-0.535871	25.1939	4.68e-05	0.000593128	No orthologs
FBgn0013949	-1.08645	5.62384	82.8233	8.93e-09	4.64e-07	No orthologs
FBgn0016122	-1.08763	6.68072	122.51	1.37e-10	2.17e-08	ACE
FBgn0263402	-1.08941	2.2327	44.144	9.98e-07	2.31e-05	No orthologs
FBgn0053120	-1.0913	4.50689	56.8283	2.6e-07	7.45e-06	No orthologs
FBgn0030575	-1.09197	4.25963	63.8305	8.53e-08	2.92e-06	BBOX1
FBgn0032896	-1.0982	3.61498	52.5282	3.93e-07	1.06e-05	No orthologs
FBgn0036824	-1.09941	6.57436	103.977	7.92e-10	7.22e-08	ACADSB
FBgn0031937	-1.09972	4.88354	138.909	4.04e-11	1.01e-08	No orthologs
FBgn0003965	-1.10024	4.35937	64.2379	8.18e-08	2.82e-06	TDO2
FBgn0031538	-1.10124	5.81575	106.071	7.15e-10	6.7e-08	No orthologs
FBgn0032773	-1.10299	7.04862	80.1711	9.81e-09	5.01e-07	No orthologs
FBgn0034331	-1.10516	5.88495	49.3465	9.61e-07	2.24e-05	No orthologs
FBgn0030041	-1.10918	7.33101	113.81	2.76e-10	3.27e-08	SPR
FBgn0035969	-1.11245	3.22925	74.5905	1.57e-08	7.11e-07	SLC6A5 / SLC6A15
FBgn0030157	-1.11405	5.30964	92.5867	2.92e-09	1.91e-07	No orthologs
FBgn0039073	-1.11408	1.52523	30.8268	1.28e-05	0.000202835	CPO / CPA3 / CPB2 / CPB1 / CPA6
FBgn0004047	-1.11923	12.7933	46.7237	9.12e-07	2.15e-05	No orthologs
FBgn0264982	-1.12016	-1.08029	9.28664	0.00959693	0.0452867	No orthologs
FBgn0034162	-1.12035	6.23698	85.3738	6.77e-09	3.73e-07	No orthologs
FBgn0032262	-1.12134	2.52371	63.1106	5.53e-08	2.03e-06	No orthologs
FBgn0039118	-1.12184	2.48511	76.4408	1.06e-08	5.31e-07	No orthologs
FBgn0010246	-1.12284	3.40837	128.936	8.34e-11	1.74e-08	MYO1C
FBgn0004797	-1.12338	4.81882	122.241	1.69e-10	2.42e-08	DGAT1
FBgn0038299	-1.12533	3.62383	11.5128	0.00345047	0.0206355	SERPINI1
FBgn0038897	-1.12769	3.07279	100.47	8.9e-10	7.79e-08	LVRN / ANPEP
FBgn0039023	-1.12973	2.83261	75.4834	1.18e-08	5.75e-07	PHEX
FBgn0263330	-1.1316	1.07086	33.9332	6.65e-06	0.000115253	No orthologs
FBgn0053493	-1.1396	4.22173	116.023	2.6e-10	3.18e-08	No orthologs
FBgn0031182	-1.14194	3.43168	86.8994	3.9e-09	2.38e-07	TBXAS1
FBgn0032836	-1.14472	6.84728	164.218	7.74e-12	3.71e-09	No orthologs
FBgn0029828	-1.15878	5.79574	117.489	2.7e-10	3.23e-08	No orthologs
FBgn0039678	-1.159	5.2838	35.9024	1.09e-05	0.00017651	No orthologs
FBgn0030262	-1.16162	4.88604	82.339	1.03e-08	5.21e-07	No orthologs
FBgn0032820	-1.16203	5.9824	108.947	5.89e-10	6.07e-08	FBP2
FBgn0032609	-1.16335	2.40516	122.6	1.36e-10	2.17e-08	DHDH
FBgn0031693	-1.16398	4.97287	159.3	1.05e-11	4.45e-09	CYP4V2
FBgn0040813	-1.16423	10.5166	83.1745	5.78e-09	3.28e-07	No orthologs
FBgn0040398	-1.16445	7.47027	111.186	3.88e-10	4.32e-08	No orthologs
FBgn0027560	-1.16647	8.68358	132.738	6.3e-11	1.36e-08	No orthologs
FBgn0031694	-1.16665	3.89245	84.326	6.42e-09	3.61e-07	CYP4V2
FBgn0004554	-1.16895	0.410822	19.4572	0.000209942	0.00211824	No orthologs
FBgn0038115	-1.17452	4.83331	183.1	2.6e-12	1.51e-09	SELENBP1
FBgn0032287	-1.17489	4.64529	102.346	1.07e-09	8.88e-08	AMT
FBgn0263200	-1.17922	5.88312	138.682	4.97e-11	1.17e-08	GALT
FBgn0030992	-1.18703	-1.48023	8.42066	0.00813522	0.0400693	STOML3
FBgn0260474	-1.18713	3.78815	95.9271	1.6e-09	1.23e-07	No orthologs
FBgn0035090	-1.1883	6.83613	100.689	1.23e-09	9.85e-08	SCARB2 / SCARB1
FBgn0261393	-1.18972	2.72251	86.7498	3.42e-09	2.17e-07	No orthologs
FBgn0034200	-1.19202	6.5946	149.928	1.91e-11	6.32e-09	No orthologs
FBgn0037146	-1.19228	8.37169	152.633	1.6e-11	5.7e-09	ALDH18A1
FBgn0035154	-1.19377	-1.23212	8.37912	0.0082711	0.0405214	SCPEP1
FBgn0259716	-1.19591	3.66487	118.327	1.9e-10	2.53e-08	ECE2 / ECE1 / ECE1L
FBgn0036806	-1.19741	3.1032	105.818	5.48e-10	5.7e-08	CYP24A1
FBgn0038257	-1.19811	4.00405	31.6318	2.34e-05	0.000333886	RGN
FBgn0001208	-1.20193	7.85778	132.452	6.43e-11	1.36e-08	PAH
FBgn0037727	-1.20229	2.86246	60.314	9.76e-08	3.28e-06	KEL
FBgn0043791	-1.21165	5.73915	49.2195	1.25e-06	2.8e-05	ALPL / ALPPL2 / ALPI
FBgn0028396	-1.21209	6.54963	11.3986	0.0037205	0.0219059	No orthologs
FBgn0037801	-1.21473	3.66514	72.7537	2.72e-08	1.14e-06	GLDC
FBgn0035484	-1.22471	5.91745	144.203	3.47e-11	9.33e-09	FGGY
FBgn0032285	-1.22637	8.42807	91.1298	2.9e-09	1.91e-07	No orthologs
FBgn0031913	-1.23261	5.42529	96.6943	2.55e-09	1.75e-07	TTPAL / RLBP1
FBgn0026878	-1.23414	1.15543	41.0739	1.68e-06	3.61e-05	No orthologs
FBgn0040732	-1.24194	4.40201	27.3214	6.05e-05	0.000735988	No orthologs
FBgn0035791	-1.24726	2.85539	111.237	3.43e-10	3.89e-08	CPA2 / CPA5 / CPA4 / CPA1
FBgn0031080	-1.24834	1.47292	59.7172	8.79e-08	2.99e-06	No orthologs
FBgn0031970	-1.24964	4.35895	100.552	1.64e-09	1.25e-07	CD36
FBgn0028526	-1.25251	7.26666	130.299	8.75e-11	1.74e-08	No orthologs
FBgn0033138	-1.25472	-0.669691	12.2686	0.00195561	0.0132554	CD63
FBgn0033366	-1.26866	4.8132	90.9158	4.74e-09	2.82e-07	ACE
FBgn0053983	-1.27032	-0.382782	10.7675	0.00333039	0.0200588	No orthologs
FBgn0050083	-1.27062	1.49521	29.8512	1.62e-05	0.000244731	No orthologs
FBgn0039022	-1.27253	2.91802	86.6668	3.54e-09	2.2e-07	ECE2 / ECE1 / KEL / ECE1L
FBgn0001114	-1.27461	8.18226	144.578	2.73e-11	8.15e-09	NLGN2 / NLGN4X / NLGN1 / NLGN3 / NLGN4Y
FBgn0033154	-1.28206	-1.41735	10.636	0.00349409	0.0208511	No orthologs
FBgn0033170	-1.28601	4.51818	109.908	6.31e-10	6.28e-08	PLA2G3
FBgn0000594	-1.29166	0.209476	35.2541	5.09e-06	9.27e-05	No orthologs
FBgn0052667	-1.29288	5.5602	95.6937	3.12e-09	2.03e-07	No orthologs
FBgn0051427	-1.293	-0.544821	17.9362	0.000324329	0.00306225	ENPEP / LNPEP/ ERAP1 / ERAP2
FBgn0020513	-1.29593	7.6009	96.7939	2.03e-09	1.48e-07	PAICS
FBgn0086691	-1.29743	5.18051	99.8148	1.99e-09	1.46e-07	RIDA
FBgn0264776	-1.2981	3.93198	116.121	3.01e-10	3.53e-08	No orthologs
FBgn0014031	-1.29941	6.07569	111.942	6.39e-10	6.29e-08	AGXT
FBgn0262838	-1.30345	1.20151	15.2471	0.000812964	0.00652027	No orthologs
FBgn0040606	-1.30367	8.25936	105.42	7.69e-10	7.13e-08	No orthologs
FBgn0031746	-1.30542	-1.34346	9.15647	0.00609466	0.0324225	No orthologs
FBgn0052191	-1.31318	4.48613	168.826	5.97e-12	3.13e-09	ARSI
FBgn0034440	-1.31683	-2.07189	7.95871	0.00979641	0.0458357	ERMP1
FBgn0039682	-1.31931	8.04526	127.201	1.16e-10	1.99e-08	No orthologs
FBgn0036787	-1.32166	3.58366	85.4489	5.64e-09	3.24e-07	GGCT
FBgn0261508	-1.32279	-1.6316	12.3866	0.0018776	0.012853	No orthologs
FBgn0029990	-1.32383	10.061	128.118	8.87e-11	1.74e-08	No orthologs
FBgn0262150	-1.32648	-0.921849	13.6055	0.00124427	0.00926957	No orthologs
FBgn0085453	-1.32779	3.87996	106.629	6.81e-10	6.65e-08	ST20-MTHFS
FBgn0052773	-1.32794	-1.71631	9.95341	0.00449922	0.0253668	No orthologs
FBgn0004045	-1.34183	13.2429	79.201	1.06e-08	5.31e-07	No orthologs
FBgn0037973	-1.34238	3.43752	91.6278	2.8e-09	1.88e-07	KCNAB2
FBgn0266416	-1.34742	-1.09177	12.8167	0.00162085	0.0113997	No orthologs
FBgn0086673	-1.35213	3.02795	211.641	5.95e-13	5.47e-10	No orthologs
FBgn0032726	-1.35224	5.87298	46.7488	2e-06	4.15e-05	No orthologs
FBgn0034480	-1.35415	3.60626	48.2429	1.29e-06	2.89e-05	No orthologs
FBgn0000492	-1.35991	2.77699	104.34	6.32e-10	6.28e-08	MSX2
FBgn0085320	-1.36214	2.02115	14.6425	0.00105026	0.00807689	No orthologs
FBgn0263321	-1.37063	4.12096	82.5518	1.33e-08	6.29e-07	No orthologs
FBgn0033439	-1.37976	1.53077	67.6654	3.06e-08	1.24e-06	No orthologs
FBgn0262574	-1.38326	3.81803	70.6196	4.82e-08	1.82e-06	No orthologs
FBgn0030737	-1.38925	4.89154	90.099	5.84e-09	3.3e-07	CRYL1
FBgn0038525	-1.40063	-0.875379	10.9009	0.00317283	0.0193101	No orthologs
FBgn0038526	-1.40147	-0.243311	25.9915	3.86e-05	0.000500398	No orthologs
FBgn0030073	-1.40378	0.842327	48.7934	4.5e-07	1.19e-05	DHRS11
FBgn0263083	-1.4127	3.6556	47.6325	1.41e-06	3.08e-05	No orthologs
FBgn0064237	-1.41487	4.20572	143.229	4.26e-11	1.04e-08	CHIT1
FBgn0085452	-1.41902	2.04182	117.99	1.96e-10	2.57e-08	ATPIF1
FBgn0050489	-1.41919	0.0464237	19.4382	0.000211061	0.00212758	CYP27A1
FBgn0031860	-1.42167	3.39474	122.854	1.61e-10	2.37e-08	DDO / DAO
FBgn0036619	-1.42308	7.18693	217.692	4.46e-13	4.47e-10	No orthologs
FBgn0030993	-1.43076	3.54819	144.284	3.05e-11	8.85e-09	STOML3
FBgn0037410	-1.4365	5.06788	201.921	9.63e-13	6.24e-10	No orthologs
FBgn0038214	-1.4448	1.84098	41.7007	1.76e-06	3.74e-05	No orthologs
FBgn0005391	-1.4455	12.1857	77.5444	1.68e-08	7.47e-07	No orthologs
FBgn0027348	-1.44753	6.30364	310.696	1.1e-14	3.02e-11	ACSBG2
FBgn0039611	-1.45297	4.33955	108.241	9.73e-10	8.45e-08	ECE2 / ECE1 / KEL / MME / ECE1L
FBgn0022943	-1.45442	2.832	229	2.65e-13	4.25e-10	NCBP2
FBgn0062961	-1.45608	2.09039	67.3012	3.2e-08	1.29e-06	No orthologs
FBgn0030994	-1.48856	-0.919774	12.3607	0.00189444	0.0129441	No orthologs
FBgn0001187	-1.49911	5.53022	208.213	9.59e-13	6.24e-10	GCK
FBgn0032770	-1.50667	2.40003	54.0826	2.89e-07	8.17e-06	No orthologs
FBgn0040531	-1.53129	2.26174	84.9758	4.7e-09	2.82e-07	No orthologs
FBgn0034394	-1.53556	6.53719	225.609	3.47e-13	4.25e-10	SLC17A5
FBgn0037975	-1.54149	3.86669	118.362	4.24e-10	4.58e-08	No orthologs
FBgn0044812	-1.54496	5.52147	12.458	0.00270954	0.0170315	No orthologs
FBgn0036208	-1.55581	3.51041	121.788	2.17e-10	2.75e-08	GCAT
FBgn0030968	-1.56004	4.61268	134.102	1.41e-10	2.17e-08	DCXR
FBgn0036125	-1.56017	-0.00180089	37.6846	3.16e-06	6.08e-05	IYD
FBgn0032076	-1.56195	4.66705	137.417	1.03e-10	1.86e-08	ASL
FBgn0262481	-1.56305	1.13902	61.5003	6.88e-08	2.44e-06	No orthologs
FBgn0033139	-1.56599	-0.196835	21.3959	0.000123541	0.00135026	No orthologs
FBgn0020385	-1.56874	7.04407	196.242	1.66e-12	1.02e-09	MTHFD1
FBgn0031558	-1.58759	4.22243	134.013	1.27e-10	2.1e-08	SPINT1
FBgn0031490	-1.59814	0.121475	24.1133	6.12e-05	0.000741669	No orthologs
FBgn0031489	-1.61477	3.39032	95.8912	2.83e-09	1.89e-07	UPP1
FBgn0000406	-1.6173	8.22419	166.123	1e-11	4.41e-09	FADS1 / FADS2 / FADS3
FBgn0031417	-1.62537	5.5816	151.33	5.07e-11	1.17e-08	DHDH
FBgn0040349	-1.65548	3.57662	18.2652	0.000422573	0.00381454	HSD17B14
FBgn0000615	-1.67021	0.683835	14.7365	0.000968112	0.00755579	No orthologs
FBgn0025454	-1.67513	6.23885	250.32	1.41e-13	3.12e-10	TBXAS1
FBgn0061356	-1.68687	5.04763	149.837	5.64e-11	1.27e-08	HAO1
FBgn0038516	-1.69135	4.90987	115.352	1.19e-09	9.73e-08	PYCR1
FBgn0028519	-1.74625	2.73858	9.96713	0.00586959	0.0314987	ACSBG2
FBgn0263584	-1.8112	-0.642476	27.7354	2.56e-05	0.000360707	No orthologs
FBgn0052074	-1.82065	-2.44082	14.1768	0.00103162	0.00796691	No orthologs
FBgn0267240	-1.84178	-1.23847	21.9328	0.000107145	0.00119112	No orthologs
FBgn0053301	-1.84345	-0.674052	24.1494	6.06e-05	0.000736616	No orthologs
FBgn0026563	-1.85115	1.05892	62.5699	5.95e-08	2.17e-06	No orthologs
FBgn0024289	-1.85663	5.6221	69.2114	1.54e-07	4.84e-06	SORD
FBgn0024361	-1.85828	-0.764366	29.2708	1.8e-05	0.000268584	No orthologs
FBgn0266974	-1.86649	-2.21005	8.1573	0.00904032	0.0433464	No orthologs
FBgn0262569	-1.87268	-1.46295	9.37769	0.00559697	0.030316	No orthologs
FBgn0039685	-1.88928	3.01348	60.5844	2.55e-07	7.36e-06	No orthologs
FBgn0037405	-1.90312	-2.28355	8.2779	0.00861276	0.0418372	No orthologs
FBgn0036181	-1.90487	-1.59355	26.38	3.52e-05	0.000464197	MUC17
FBgn0085195	-1.90829	6.27996	101.571	5.64e-09	3.24e-07	No orthologs
FBgn0264675	-1.9213	-1.85408	20.0838	0.000176374	0.00183317	No orthologs
FBgn0265525	-1.96994	-1.8911	24.0685	6.56e-05	0.000788008	No orthologs
FBgn0266879	-1.97334	-2.38336	8.07753	0.00933599	0.0443781	No orthologs
FBgn0038083	-2.04408	1.90972	16.3358	0.000843652	0.00673497	UGT1A3
FBgn0050098	-2.06527	-1.44258	16.0354	0.000573158	0.00492273	No orthologs
FBgn0000564	-2.0909	-0.224315	10.4891	0.00434466	0.0246212	No orthologs
FBgn0034276	-2.12401	2.7177	51.1822	5.08e-07	1.32e-05	SARDH
FBgn0000078	-2.22194	3.29733	53.0415	1.06e-06	2.41e-05	AMY2B
FBgn0051380	-2.26523	-0.407148	38.5542	2.68e-06	5.31e-05	No orthologs
FBgn0004650	-2.28373	-1.15074	12.782	0.00169217	0.0118184	No orthologs
FBgn0041234	-2.3353	-2.83628	12.7557	0.00165478	0.0115866	No orthologs
FBgn0035583	-2.35641	2.66718	226.845	2.92e-13	4.25e-10	No orthologs
FBgn0031432	-2.62601	2.62453	36.1274	1.19e-05	0.000191156	CYP3A43 / CYP3A4 / CYP3A5 / TBXAS1
FBgn0267230	-2.76217	-1.82455	10.3251	0.00391751	0.0227501	No orthologs
FBgn0261292	-3.95002	-2.77707	19.162	0.000228125	0.00226849	No orthologs
FBgn0264267	-4.66787	-0.0622599	140.253	3.68e-11	9.54e-09	No orthologs
FBgn0041337	-4.76782	0.713374	142.097	3.24e-11	9.16e-09	CYP3A43 / CYP3A4 / CYP3A5 / TBXAS1
FBgn0053497	-6.33212	-2.39448	81.2263	1.39e-08	6.45e-07	DYNC1I1
FBgn0260459	-7.84442	0.801202	715.488	1.37e-18	5.03e-15	No orthologs
FBgn0052823	-8.28869	-0.868089	156.205	1.75e-10	2.42e-08	DYNC1I2
FBgn0053263	-8.61704	-2.11922	109.483	1.03e-08	5.21e-07	No orthologs

## Sheet: Cbp20 enrichment
PANTHER GO-Slim Biological Process terms (fly genes)	Observed	Expected	Fold enrichment	P-value
cellular amino acid catabolic process (GO:0009063)	7	0.89	7.83	0.0178
organic substance catabolic process (GO:1901575)	14	3.65	3.83	0.0114
catabolic process (GO:0009056)	14	4.25	3.3	0.0319
PANTHER GO-Slim Cellular Component terms (fly genes)	Observed	Expected	Fold enrichment	P-value
extracellular matrix (GO:0031012)	9	1.96	4.59	0.0145
extracellular space (GO:0005615)	31	9.44	3.28	9.13e-06
extracellular region part (GO:0044421)	31	9.84	3.15	1.1e-05
extracellular region (GO:0005576)	32	10.68	3	1.31e-05
PANTHER GO-Slim Molecular Function terms (fly genes)	Observed	Expected	Fold enrichment	P-value
metallopeptidase activity (GO:0008237)	11	2.53	4.34	0.0224
oxidoreductase activity (GO:0016491)	24	10.61	2.26	0.042
PANTHER GO-Slim Biological Process terms (human homologs)	Observed	Expected	Fold enrichment	P-value
pteridine-containing compound metabolic process (GO:0042558)	4	0.13	30.21	0.00261
cellular amino acid biosynthetic process (GO:0008652)	8	0.6	13.43	4.79e-05
cellular amino acid catabolic process (GO:0009063)	6	0.5	11.97	0.00314
steroid metabolic process (GO:0008202)	7	0.95	7.4	0.0127
monosaccharide metabolic process (GO:0005996)	7	0.96	7.26	0.0144
cellular amino acid metabolic process (GO:0006520)	15	2.15	6.99	1.53e-06
respiratory electron transport chain (GO:0022904)	7	1.11	6.33	0.0333
carbohydrate metabolic process (GO:0005975)	13	3.25	4	0.00682
lipid metabolic process (GO:0006629)	21	5.41	3.88	3.63e-05
synaptic transmission (GO:0007268)	12	3.1	3.87	0.0188
catabolic process (GO:0009056)	29	10.66	2.72	0.000247
metabolic process (GO:0008152)	87	51.22	1.7	6.89e-06
primary metabolic process (GO:0044238)	67	41.1	1.63	0.0031
PANTHER GO-Slim Cellular Component terms (human homologs)	Observed	Expected	Fold enrichment	P-value
extracellular space (GO:0005615)	23	4.46	5.15	1.24e-08
extracellular region (GO:0005576)	24	5.82	4.13	3.72e-07
PANTHER GO-Slim Molecular Function terms (human homologs)	Observed	Expected	Fold enrichment	P-value
racemase and epimerase activity (GO:0016854)	4	0.19	21.15	0.0079
peroxidase activity (GO:0004601)	4	0.24	16.92	0.0186
metallopeptidase activity (GO:0008237)	9	0.66	13.59	5.62e-06
hydrolase activity, hydrolyzing O-glycosyl compounds (GO:0004553)	5	0.39	12.89	0.00898
oxidoreductase activity (GO:0016491)	32	4.62	6.93	1.95e-15
hydrolase activity, acting on ester bonds (GO:0016788)	13	3.11	4.18	0.00328
hydrolase activity (GO:0016787)	42	16.4	2.56	2.53e-06
catalytic activity (GO:0003824)	99	39.17	2.53	4.2e-19

## Sheet: Pak Diff Exp.
Fly gene	logFC	logCPM	F	PValue	FDR	DIOPT human orthologs
FBgn0013278	7.99831	6.52285	4352.31	2.57e-27	1.42e-23	HSPA1A
FBgn0003996	4.77101	8.40042	4726.54	1.02e-27	1.12e-23	ABCG2
FBgn0260758	3.99857	-2.78924	47.6018	5.46e-07	6.7e-05	No orthologs
FBgn0262811	3.84591	-1.3521	36.643	5.72e-06	0.000375597	No orthologs
FBgn0085755	3.70057	-2.45744	14.2939	0.000993147	0.0163858	No orthologs
FBgn0085825	3.2069	-0.810747	15.2107	0.000837379	0.0147991	No orthologs
FBgn0002565	3.14751	6.47331	15.9454	0.00102146	0.0166905	No orthologs
FBgn0002563	2.43672	5.43735	15.7236	0.00108248	0.0172012	No orthologs
FBgn0016675	2.43334	-1.53291	40.512	1.86e-06	0.000164289	CLEC4D
FBgn0033830	2.42518	-0.361251	15.8691	0.000659665	0.0124568	BBOX1
FBgn0034153	2.37196	-2.36789	12.6868	0.00169407	0.0236783	No orthologs
FBgn0029831	2.34627	3.83043	16.6978	0.00083264	0.0147389	PNLIP
FBgn0051080	2.33219	-2.49573	10.9699	0.00309457	0.0383686	No orthologs
FBgn0261575	2.26112	5.62861	20.9382	0.000297868	0.00715661	KIAA1161
FBgn0028519	2.10762	2.73858	24.6047	0.000126303	0.0039016	ACSBG2
FBgn0039879	1.94049	-1.14561	23.0654	7.98e-05	0.00274206	No orthologs
FBgn0033936	1.9056	4.51305	219.448	6.64e-13	1.22e-09	LARP6
FBgn0266851	1.87621	-2.31752	11.1479	0.00290238	0.0366218	No orthologs
FBgn0036859	1.76718	-1.97631	11.326	0.00272305	0.0346764	KIAA0825
FBgn0040349	1.67608	3.57662	40.072	4.81e-06	0.000332117	HSD17B14
FBgn0053483	1.65429	-1.86602	16.8052	0.00138881	0.020444	No orthologs
FBgn0267505	1.64457	-0.143098	13.7289	0.00121955	0.0186019	No orthologs
FBgn0265957	1.59119	-0.489918	27.1132	2.96e-05	0.00131589	No orthologs
FBgn0267573	1.5411	-1.72683	15.5059	0.000689365	0.0128853	No orthologs
FBgn0035512	1.50531	2.27012	22.8119	8.52e-05	0.00287314	No orthologs
FBgn0000045	1.50504	7.2663	31.5813	2.94e-05	0.00131119	ACTG2
FBgn0035193	1.466	0.357772	49.9938	3.72e-07	4.94e-05	No orthologs
FBgn0052237	1.45373	-1.28607	10.2987	0.00395589	0.0450065	No orthologs
FBgn0031432	1.45217	2.62453	21.7436	0.000202843	0.00544771	CYP3A43 / CYP3A4 / CYP3A5 / TBXAS1
FBgn0266428	1.43504	3.03144	67.4169	5.45e-08	1.05e-05	No orthologs
FBgn0000047	1.42441	3.11959	93.775	2.32e-09	9.59e-07	POTEF
FBgn0030947	1.39613	-1.59379	11.6236	0.0040907	0.045797	MEP1B
FBgn0264791	1.37533	-0.866858	16.2451	0.000537441	0.0105649	No orthologs
FBgn0261805	1.34434	0.21134	24.634	5.38e-05	0.00201656	No orthologs
FBgn0264951	1.30897	-0.439999	12.1477	0.00203925	0.0276277	No orthologs
FBgn0004777	1.27692	1.12835	90.4302	2.35e-09	9.59e-07	No orthologs
FBgn0036324	1.27564	-0.805371	11.6347	0.00244041	0.0318495	No orthologs
FBgn0035476	1.22586	0.396073	24.3944	5.71e-05	0.00210428	AKR1A1
FBgn0037223	1.1537	-1.39444	10.3969	0.0038149	0.0441456	No orthologs
FBgn0032299	1.13545	-0.376544	17.3054	0.000390481	0.0085441	No orthologs
FBgn0039685	1.07981	3.01348	27.0941	5.07e-05	0.00193489	No orthologs
FBgn0026563	1.06466	1.05892	32.1844	9.57e-06	0.00056725	No orthologs
FBgn0014859	1.0004	5.01447	60.4039	1.4e-07	2.48e-05	NR4A2
FBgn0083945	-1.01629	-0.0984951	11.1109	0.00294119	0.0370267	No orthologs
FBgn0038914	-1.03158	6.39875	28.5239	4.29e-05	0.00169501	No orthologs
FBgn0031970	-1.04143	4.35895	71.2144	3.16e-08	7.11e-06	CD36 / SCARB1
FBgn0026196	-1.04839	4.22454	93.4947	2.03e-09	9.31e-07	NOP58
FBgn0000492	-1.04995	2.77699	64.7412	4.49e-08	9e-06	MSX2
FBgn0004511	-1.07336	0.629988	18.3942	0.000283993	0.00697521	No orthologs
FBgn0037819	-1.11262	5.65516	148.237	2.14e-11	2.95e-08	PHYHD1
FBgn0026576	-1.12128	6.34496	133.511	5.99e-11	6.6e-08	PISD
FBgn0034394	-1.1265	6.53719	124.808	1.24e-10	1.04e-07	SLC17A5
FBgn0031805	-1.14813	3.64204	38.8214	4.86e-06	0.000333027	ECE2 / ECE1 / KEL / ECEL1
FBgn0266704	-1.20818	-1.4752	13.9686	0.00110413	0.0173699	No orthologs
FBgn0039239	-1.24619	1.27564	28.4553	2.17e-05	0.00106358	No orthologs
FBgn0039073	-1.27464	1.52523	38.856	2.53e-06	0.00021307	CPO / CPA3 / CPB2 / CPB1 / CPA6
FBgn0053301	-1.3196	-0.674052	13.6471	0.00122729	0.0186683	No orthologs
FBgn0036186	-1.3204	-0.00646587	36.1212	4.28e-06	0.000310743	TRHDE / LVRN / ANPEP
FBgn0032322	-1.37708	4.08212	192.932	1.53e-12	2.41e-09	No orthologs
FBgn0038160	-1.38284	2.5564	18.5467	0.000444456	0.00928307	No orthologs
FBgn0031925	-1.39996	3.21349	79.7985	8.74e-09	2.41e-06	CYP4V2
FBgn0061476	-1.42991	-0.933568	10.6789	0.00343969	0.041053	ZWILCH
FBgn0052523	-1.48027	5.86196	240.825	1.59e-13	3.5e-10	No orthologs
FBgn0031169	-1.51235	-1.0473	23.6721	6.84e-05	0.00243277	ABCA3
FBgn0046756	-1.52196	-1.26042	18.3066	0.00029126	0.00710622	No orthologs
FBgn0266406	-1.52362	3.70291	50.0574	1.24e-06	0.000123822	No orthologs
FBgn0262366	-1.55335	0.888517	27.6057	2.67e-05	0.00124934	No orthologs
FBgn0051454	-1.65851	-1.12684	28.3485	2.22e-05	0.00108021	TMEM135
FBgn0030482	-1.68992	5.06661	82.1556	3.13e-08	7.11e-06	BCAT1
FBgn0025739	-1.72571	-0.927612	11.3893	0.00266234	0.0341399	No orthologs
FBgn0010385	-1.95404	1.98799	11.2331	0.00324055	0.0394881	No orthologs
FBgn0035282	-1.99868	1.22073	83.9272	4.61e-09	1.57e-06	No orthologs
FBgn0265058	-2.01838	-2.18938	16.4611	0.000831118	0.0147356	No orthologs
FBgn0038484	-2.02447	-0.357167	26.1045	3.76e-05	0.00156991	No orthologs
FBgn0039818	-2.11047	-0.734166	42.2258	1.37e-06	0.000132981	ADGRG7
FBgn0267207	-2.14215	-1.86061	15.774	0.000621348	0.0118551	No orthologs
FBgn0033851	-2.14627	-2.10824	17.9253	0.00032536	0.00751481	No orthologs
FBgn0039413	-2.147	-1.36347	24.4201	5.67e-05	0.00209792	No orthologs
FBgn0045479	-2.37411	-1.61555	39.8166	2.12e-06	0.000180905	No orthologs
FBgn0040531	-3.35559	2.26174	291.327	2.86e-14	7.89e-11	No orthologs
FBgn0053497	-5.53059	-2.39448	74.4924	2.82e-08	6.77e-06	DYNC1I1
FBgn0260459	-7.41137	0.801202	690.931	2e-18	7.37e-15	No orthologs
FBgn0052823	-7.488	-0.868089	149.392	2.54e-10	1.65e-07	DYNC1I2
FBgn0053263	-8.61704	-2.11922	108.37	1.11e-08	2.98e-06	No orthologs

## Sheet: Pak enrichment
PANTHER GO-Slim Biological Process terms (human homologs)	Observed	Expected	Fold enrichment	P-value
steroid metabolic process (GO:0008202)	5	0.23	21.92	0.000816
respiratory electron transport chain (GO:0022904)	4	0.27	14.99	0.0356
lipid metabolic process (GO:0006629)	8	1.3	6.13	0.00992
PANTHER GO-Slim Cellular Component terms (human homologs)	Observed	Expected	Fold enrichment	P-value
extracellular space (GO:0005615)	7	1.08	6.5	0.00582
extracellular region (GO:0005576)	7	1.4	4.99	0.029
PANTHER GO-Slim Molecular Function terms (human homologs)	Observed	Expected	Fold enrichment	P-value
metallopeptidase activity (GO:0008237)	6	0.16	37.58	2.61e-06
peptidase activity (GO:0008233)	6	0.69	8.65	0.0117
oxidoreductase activity (GO:0016491)	9	1.11	8.08	0.000254
hydrolase activity (GO:0016787)	13	3.96	3.29	0.0174
catalytic activity (GO:0003824)	24	9.45	2.54	0.000441

## Sheet: Cbp20-dlg1 Diff Exp.
Fly gene	logFC	logCPM	F	PValue	FDR	DIOPT human orthologs
FBgn0010401	10.6704	1.66069	28.8784	8.88e-05	0.00213251	No orthologs
FBgn0052581	9.4535	2.91535	217.427	1.96e-11	7.44e-09	RNF185
FBgn0011294	8.92775	0.0615383	22.123	0.000262437	0.00475231	PEBP1
FBgn0013278	8.8672	6.52285	5377.82	2.39e-28	2.63e-24	HSPA1A
FBgn0033027	6.00967	-2.58363	26.7733	4.23e-05	0.00120037	CALM1 / CALML3
FBgn0037078	5.86798	0.716982	360.453	2.27e-15	3.13e-12	No orthologs
FBgn0034766	5.64318	-1.03594	17.99	0.000395983	0.00657851	No orthologs
FBgn0052010	5.22076	-1.41714	88.1619	2.96e-09	5.64e-07	No orthologs
FBgn0011293	4.99731	1.56368	18.7434	0.00049266	0.0075284	No orthologs
FBgn0052650	4.98574	-2.4385	27.6585	3.48e-05	0.00103402	No orthologs
FBgn0038732	4.96742	0.816531	24.9435	0.000107935	0.00244206	No orthologs
FBgn0053177	4.92354	1.66551	309.102	2.05e-14	1.89e-11	MGST1
FBgn0011281	4.84712	2.31929	25.7109	0.000106234	0.00242516	No orthologs
FBgn0265318	4.84664	-0.42538	120.227	1.64e-10	4.62e-08	No orthologs
FBgn0011282	4.66986	-0.710521	16.005	0.000745603	0.010189	No orthologs
FBgn0010403	4.51691	1.64501	25.1485	0.000114589	0.00255002	No orthologs
FBgn0265872	4.42413	0.841799	296.361	1.8e-14	1.89e-11	No orthologs
FBgn0003996	4.36442	8.40042	4093.68	5.11e-27	2.82e-23	ABCG2
FBgn0038005	4.29335	-2.53282	24.4494	5.63e-05	0.00145393	CYP46A1
FBgn0031109	4.15531	0.675808	17.7835	0.000569333	0.00841636	No orthologs
FBgn0038845	4.04704	-1.34978	47.7963	5.29e-07	3.71e-05	ALPL
FBgn0262811	4.01293	-1.3521	40.3497	2.96e-06	0.00014114	No orthologs
FBgn0085755	3.7692	-2.45744	14.7241	0.00086474	0.0114896	No orthologs
FBgn0053093	3.44115	-2.78689	17.2523	0.000396691	0.00657851	No orthologs
FBgn0040349	3.39771	3.57662	191.817	2.77e-11	1.02e-08	HSD17B14
FBgn0039518	3.30321	-1.29121	57.2159	1.25e-07	1.31e-05	PIGN
FBgn0265533	3.1665	-1.49489	42.213	1.37e-06	7.79e-05	No orthologs
FBgn0030539	3.06609	-0.425346	170.447	5.34e-12	2.68e-09	No orthologs
FBgn0261858	2.99312	-2.45716	13.5214	0.00127944	0.0150132	No orthologs
FBgn0035604	2.98857	-2.67617	11.6951	0.00238892	0.0238976	GRID1
FBgn0035453	2.92368	-1.32223	12.2982	0.00205026	0.0213902	LIPG
FBgn0039052	2.89273	-0.963937	40.9194	1.73e-06	8.93e-05	ACY1
FBgn0002565	2.87468	6.47331	13.5279	0.00199397	0.0209434	No orthologs
FBgn0263843	2.85819	-2.3163	23.8406	6.55e-05	0.00165023	No orthologs
FBgn0035512	2.83052	2.27012	108.358	4.39e-10	1.08e-07	No orthologs
FBgn0036080	2.81328	-0.886803	54.4812	1.87e-07	1.74e-05	No orthologs
FBgn0039051	2.59108	-1.56377	34.0862	6.44e-06	0.000260885	ACY1
FBgn0033936	2.49757	4.51305	383.412	2.21e-15	3.13e-12	LARP6
FBgn0039342	2.43795	-0.797997	29.0062	1.92e-05	0.000619399	No orthologs
FBgn0002563	2.2533	5.43735	13.5006	0.00200808	0.0210505	No orthologs
FBgn0267758	2.25248	-1.94097	9.88546	0.00461551	0.0383571	No orthologs
FBgn0036859	2.20751	-1.97631	18.9047	0.000245378	0.00456002	KIAA0825
FBgn0261575	2.16946	5.62861	19.2642	0.00044003	0.0070125	KIAA1161
FBgn0035496	2.11568	-2.29909	16.8553	0.000446673	0.00702944	No orthologs
FBgn0267777	2.11137	-1.80567	16.9752	0.000430884	0.00690667	No orthologs
FBgn0053926	2.05218	3.93605	44.2876	4.04e-06	0.000179061	No orthologs
FBgn0002569	2.01636	-0.993399	25.3393	4.52e-05	0.00125819	SLC3A1
FBgn0259179	2.00651	-1.45193	21.0154	0.000136813	0.00294107	No orthologs
FBgn0034276	1.99045	2.7177	93.3522	3.99e-09	7.22e-07	SARDH
FBgn0020277	1.94215	0.680252	22.5366	0.000107669	0.00244206	No orthologs
FBgn0033706	1.93235	-1.21922	29.5462	1.7e-05	0.000561973	ATP6V1D
FBgn0042179	1.92703	-0.916889	30.8641	1.27e-05	0.000450267	UGT2B10 / UGT1A3
FBgn0031042	1.91664	2.71707	223.134	3.46e-13	2.73e-10	NME9
FBgn0030326	1.88903	-0.528446	11.5935	0.00262649	0.0253855	No orthologs
FBgn0264987	1.86172	-0.994414	17.171	0.000406404	0.00666301	No orthologs
FBgn0035468	1.85478	-1.98797	13.3239	0.0013664	0.0157292	No orthologs
FBgn0266851	1.85201	-2.31752	10.4819	0.00369728	0.0323857	No orthologs
FBgn0030947	1.82992	-1.59379	21.1589	0.000131634	0.00284638	MEP1B
FBgn0053483	1.79093	-1.86602	19.7754	0.000442675	0.00701684	No orthologs
FBgn0034166	1.78113	3.11835	265.247	5.77e-14	4.89e-11	LIPC
FBgn0085320	1.76671	2.02115	39.5908	3.78e-06	0.000170182	No orthologs
FBgn0035627	1.75305	-0.245563	19.0488	0.000237488	0.00444007	ESPL1
FBgn0030331	1.72954	1.91564	101.565	8.05e-10	1.77e-07	SV2C
FBgn0036750	1.71172	0.33556	55.5743	1.59e-07	1.54e-05	KDM1B
FBgn0031957	1.69902	0.540391	79.8045	7.24e-09	1.16e-06	No orthologs
FBgn0036110	1.69385	-2.35863	9.17063	0.00606137	0.0463235	No orthologs
FBgn0037410	1.69137	5.06788	363.065	2.1e-15	3.13e-12	No orthologs
FBgn0039879	1.69131	-1.14561	16.5375	0.000491664	0.0075284	No orthologs
FBgn0051380	1.67114	-0.407148	43.1585	1.16e-06	6.91e-05	No orthologs
FBgn0261832	1.66829	-2.0901	9.20456	0.00598246	0.0460073	No orthologs
FBgn0085237	1.66608	1.54477	12.458	0.00246091	0.0243074	No orthologs
FBgn0267573	1.66252	-1.72683	17.9681	0.00032132	0.00566964	No orthologs
FBgn0039255	1.65615	1.61695	114.284	2.65e-10	6.96e-08	No orthologs
FBgn0035557	1.64915	-0.0987833	30.0247	1.53e-05	0.000520272	No orthologs
FBgn0262682	1.64563	-1.64948	20.844	0.000143294	0.00305067	No orthologs
FBgn0032181	1.64181	0.47551	11.3465	0.00298122	0.0278382	HSPB2
FBgn0052745	1.63169	-1.52299	12.9328	0.00155835	0.0174118	No orthologs
FBgn0032281	1.60629	-0.946715	13.3846	0.00133901	0.0155438	No orthologs
FBgn0262983	1.59188	1.81247	171.819	4.93e-12	2.59e-09	No orthologs
FBgn0266984	1.59079	-0.116646	21.7805	0.000111538	0.00250518	No orthologs
FBgn0041336	1.57641	-1.24221	11.0432	0.00301382	0.028024	No orthologs
FBgn0010258	1.57347	-0.0665718	47.4761	5.58e-07	3.87e-05	HNRNPA1
FBgn0052636	1.55257	-1.3374	11.187	0.00286194	0.0270218	No orthologs
FBgn0085273	1.5389	-0.75152	17.9491	0.000323108	0.00568954	No orthologs
FBgn0054008	1.52665	-1.71118	11.9987	0.00214776	0.0221085	No orthologs
FBgn0051076	1.52518	-0.566914	16.822	0.000451169	0.00706747	C10orf11
FBgn0035193	1.52395	0.357772	53.4215	2.19e-07	1.86e-05	No orthologs
FBgn0039811	1.51788	-0.364811	34.8017	5.57e-06	0.000230976	No orthologs
FBgn0010241	1.48838	0.135971	9.23948	0.00592177	0.0457491	ABCB1 / ABCB11
FBgn0030439	1.47141	-0.842817	27.9958	2.41e-05	0.000753599	SPINK6
FBgn0066293	1.46701	-0.470472	14.839	0.000833594	0.0111159	No orthologs
FBgn0015035	1.46518	4.11814	13.5937	0.0019255	0.0204498	CYP4V2
FBgn0262532	1.45222	-0.0939122	28.9482	1.94e-05	0.000622385	No orthologs
FBgn0040732	1.41767	4.40201	42.9686	4.06e-06	0.000179061	No orthologs
FBgn0029795	1.36918	-1.87789	10.1771	0.00413863	0.0352439	No orthologs
FBgn0034011	1.36687	-0.837139	14.221	0.0010169	0.0127436	No orthologs
FBgn0267708	1.36181	-0.728954	17.4099	0.000378573	0.00640322	No orthologs
FBgn0039593	1.35772	1.31265	24.6755	5.75e-05	0.00147723	ENDOG
FBgn0037181	1.35499	-0.18276	11.5123	0.00254842	0.024783	No orthologs
FBgn0030592	1.34594	-0.986101	12.1268	0.00205406	0.0213902	CHDH
FBgn0035868	1.34497	0.0588732	25.6754	4.17e-05	0.00118825	No orthologs
FBgn0265931	1.3369	-1.062	10.2363	0.00404856	0.0346105	No orthologs
FBgn0038850	1.33547	-0.964989	11.86	0.00225447	0.0229146	No orthologs
FBgn0029859	1.31238	1.56348	106.875	4.99e-10	1.2e-07	No orthologs
FBgn0035806	1.30647	3.39769	40.5933	3.63e-06	0.000165367	PGLYRP1
FBgn0035856	1.30396	-0.274382	19.4167	0.000212337	0.00410097	No orthologs
FBgn0036417	1.26696	2.49919	58.4132	1.2e-07	1.27e-05	No orthologs
FBgn0030594	1.25987	-0.839077	17.9451	0.00032348	0.00568954	CHDH
FBgn0040582	1.25482	4.68944	21.9284	0.000214819	0.00413442	No orthologs
FBgn0023535	1.25154	1.47413	20.9533	0.000159493	0.00330619	ARG1 / ARG2
FBgn0037167	1.22413	3.33991	14.959	0.00122699	0.0145968	PLPP1
FBgn0266632	1.22049	0.413898	35.0384	5.31e-06	0.000224057	No orthologs
FBgn0039101	1.22003	-0.988602	15.1095	0.000765003	0.0103769	No orthologs
FBgn0262148	1.20864	0.535024	50.7537	3.3e-07	2.58e-05	No orthologs
FBgn0037662	1.1955	-1.18471	10.7941	0.00329833	0.0299868	No orthologs
FBgn0264393	1.19547	-0.329353	9.92548	0.00454663	0.0378989	No orthologs
FBgn0267270	1.19331	1.02009	39.8393	2.11e-06	0.000106114	No orthologs
FBgn0039780	1.19007	-0.768704	12.3299	0.00191461	0.0203852	P4HA1
FBgn0267754	1.17462	-1.84085	11.148	0.0036696	0.0322457	No orthologs
FBgn0039684	1.17421	2.1838	46.5038	6.55e-07	4.33e-05	No orthologs
FBgn0029588	1.17065	0.405613	31.6535	1.07e-05	0.000391141	ALKBH7
FBgn0038144	1.14492	0.495777	41.0687	1.68e-06	8.8e-05	No orthologs
FBgn0266428	1.13365	3.03144	40.595	2.58e-06	0.000125339	No orthologs
FBgn0030048	1.13133	1.77377	71.9342	1.8e-08	2.49e-06	No orthologs
FBgn0029851	1.12893	1.43239	22.4374	9.79e-05	0.00229628	No orthologs
FBgn0266994	1.1232	-1.91637	10.8649	0.0032146	0.0294241	No orthologs
FBgn0262531	1.11434	0.445772	25.4658	4.38e-05	0.00123656	No orthologs
FBgn0032095	1.10629	-0.347071	19.4412	0.000210885	0.00408007	TLR7
FBgn0267659	1.08884	0.489005	21.5033	0.000120054	0.00263736	No orthologs
FBgn0264437	1.08657	-1.37723	11.7642	0.00243341	0.0241545	No orthologs
FBgn0259229	1.07556	2.68472	80.5784	6.64e-09	1.11e-06	No orthologs
FBgn0052436	1.07366	-1.01689	10.9562	0.00310998	0.0286045	No orthologs
FBgn0003751	1.0723	-1.05305	12.3324	0.00191299	0.0203852	No orthologs
FBgn0051664	1.07027	1.23337	20.4955	0.000159846	0.00330728	No orthologs
FBgn0029766	1.05995	5.95281	107.212	5.84e-10	1.34e-07	No orthologs
FBgn0034322	1.05022	0.266013	14.2863	0.000995588	0.0125478	No orthologs
FBgn0036945	1.04803	2.83589	163.815	7.94e-12	3.5e-09	No orthologs
FBgn0264982	1.04347	-1.08029	11.839	0.00227106	0.0230601	No orthologs
FBgn0031690	1.04086	-0.637726	14.9394	0.000807367	0.0108624	TBC1D19
FBgn0029521	1.03927	-0.0460323	16.1037	0.000561251	0.0083303	No orthologs
FBgn0051205	1.037	5.10928	129.856	7.79e-11	2.45e-08	No orthologs
FBgn0052475	1.0259	5.75722	301.438	1.51e-14	1.85e-11	No orthologs
FBgn0085364	1.02396	5.54749	92.8829	2.37e-09	4.84e-07	No orthologs
FBgn0267189	1.02326	0.989809	56.0594	1.48e-07	1.49e-05	No orthologs
FBgn0020908	1.02101	6.65668	11.4498	0.00359834	0.0318368	No orthologs
FBgn0040828	1.01135	0.186966	23.4371	7.26e-05	0.00179435	No orthologs
FBgn0263831	1.00988	0.168997	17.6576	0.000351897	0.00604473	GEN1
FBgn0034647	-1.0003	1.88327	17.9266	0.000355273	0.00609283	No orthologs
FBgn0030780	-1.00052	-0.253789	18.74	0.000257166	0.00468766	No orthologs
FBgn0033730	-1.01994	5.49586	134.65	5.48e-11	1.78e-08	No orthologs
FBgn0030398	-1.01998	4.6044	39.0386	4.92e-06	0.000210324	No orthologs
FBgn0044051	-1.02234	-0.318348	9.26169	0.00585212	0.0454487	No orthologs
FBgn0003372	-1.02551	-0.390737	9.90195	0.004587	0.0381777	No orthologs
FBgn0039800	-1.03892	5.69627	56.1436	2.87e-07	2.33e-05	NPC2
FBgn0261380	-1.03939	4.33632	167.841	6.23e-12	2.99e-09	MRPL37
FBgn0038629	-1.04463	1.0156	24.6252	5.39e-05	0.0014113	No orthologs
FBgn0267012	-1.05514	3.04592	19.0438	0.00033557	0.00583701	No orthologs
FBgn0263345	-1.06292	0.513934	16.7705	0.000458224	0.00715364	No orthologs
FBgn0037304	-1.06697	1.22271	49.9026	3.77e-07	2.89e-05	FAM161A
FBgn0038819	-1.08523	2.13248	52.4056	2.55e-07	2.1e-05	No orthologs
FBgn0027620	-1.08786	4.07806	48.0863	9.66e-07	5.95e-05	BAZ1A
FBgn0036186	-1.0938	-0.00646587	25.0926	4.8e-05	0.00130758	TRHDE / LHVRN / ANPEP
FBgn0085452	-1.10301	2.04182	72.9371	1.6e-08	2.26e-06	ATPIF1
FBgn0051642	-1.1311	0.197762	20.6117	0.000152619	0.00321199	KCMF1
FBgn0031735	-1.15624	-1.04511	11.0196	0.00303956	0.0282395	PLB1
FBgn0040531	-1.16212	2.26174	50.2683	3.87e-07	2.94e-05	No orthologs
FBgn0260812	-1.17231	0.963832	17.5428	0.000375995	0.00637919	No orthologs
FBgn0001255	-1.22392	-1.33505	10.7489	0.00335298	0.0302616	No orthologs
FBgn0000551	-1.23219	-0.592541	15.8174	0.000613033	0.00882575	No orthologs
FBgn0038676	-1.25971	-0.535871	31.9659	1e-05	0.00037085	No orthologs
FBgn0031169	-1.26761	-1.0473	16.8718	0.000444462	0.00702788	ABCA3
FBgn0026268	-1.26835	4.12484	88.5993	5.42e-09	9.49e-07	DHRS11
FBgn0000594	-1.28571	0.209476	33.9068	6.68e-06	0.000267029	No orthologs
FBgn0035582	-1.29717	-1.657	11.5544	0.00251065	0.0245674	No orthologs
FBgn0022943	-1.2986	2.832	181.616	2.82e-12	1.76e-09	NCBP2
FBgn0029986	-1.31847	-0.999994	10.8164	0.00327169	0.0297938	No orthologs
FBgn0263385	-1.3579	-1.21113	12.6528	0.00171386	0.0188298	No orthologs
FBgn0051861	-1.36581	-1.30582	12.966	0.00154095	0.0172349	No orthologs
FBgn0039413	-1.37128	-1.36347	11.3462	0.00270352	0.0258134	No orthologs
FBgn0046756	-1.41794	-1.26042	15.6548	0.000644762	0.00916293	No orthologs
FBgn0039736	-1.42097	-0.820662	17.3413	0.000386346	0.00646529	SLC26A11
FBgn0014465	-1.44259	0.414115	43.3205	1.13e-06	6.76e-05	No orthologs
FBgn0020637	-1.45982	0.00541054	31.36	1.14e-05	0.000415184	No orthologs
FBgn0036985	-1.46138	1.18974	75.3689	1.2e-08	1.79e-06	No orthologs
FBgn0033359	-1.46241	-0.613416	14.6734	0.000878884	0.0115798	No orthologs
FBgn0030587	-1.48218	0.216724	40.2716	1.95e-06	9.89e-05	CHDH
FBgn0038492	-1.50016	-1.49615	11.6726	0.00240794	0.0239448	No orthologs
FBgn0051955	-1.51086	-0.0932274	31.8032	1.04e-05	0.000380099	No orthologs
FBgn0005390	-1.55106	-0.0262053	28.9582	1.94e-05	0.000622385	No orthologs
FBgn0039027	-1.63071	-1.37796	14.4431	0.000946381	0.0121264	No orthologs
FBgn0036181	-1.64351	-1.59355	19.9196	0.000184563	0.00367393	MUC17
FBgn0052553	-1.68348	1.46507	87.9777	3.01e-09	5.64e-07	No orthologs
FBgn0031292	-1.71537	-1.44362	9.23011	0.00592377	0.0457491	No orthologs
FBgn0264675	-1.72035	-1.85408	15.9826	0.000582545	0.00856574	No orthologs
FBgn0263584	-1.74386	-0.642476	25.1837	4.7e-05	0.00128831	No orthologs
FBgn0261356	-1.8147	-0.299614	25.4446	4.41e-05	0.00123978	No orthologs
FBgn0267180	-1.84272	-1.18605	20.6522	0.000150949	0.00318293	No orthologs
FBgn0035873	-1.93234	1.01551	114.63	2.58e-10	6.93e-08	No orthologs
FBgn0037832	-1.97626	-0.363928	72.4337	1.7e-08	2.37e-06	No orthologs
FBgn0031490	-2.00342	0.121475	33.965	6.6e-06	0.000264823	No orthologs
FBgn0052205	-2.04897	-2.08511	11.1475	0.0029028	0.0272675	No orthologs
FBgn0036436	-2.06348	1.76289	180.298	3.04e-12	1.76e-09	No orthologs
FBgn0045479	-2.11165	-1.61555	32.056	9.83e-06	0.000365046	No orthologs
FBgn0039818	-2.24071	-0.734166	45.0383	8.38e-07	5.25e-05	ADGRG7
FBgn0038714	-2.27303	-2.44083	12.6577	0.0017347	0.0189973	No orthologs
FBgn0039645	-2.29258	-2.00931	12.9289	0.0015604	0.0174171	ABCC4
FBgn0029856	-2.342	1.36652	152.097	1.66e-11	6.74e-09	UBB
FBgn0264469	-2.40028	-2.18082	20.3921	0.00016205	0.00334035	No orthologs
FBgn0028583	-2.44319	4.16658	17.5028	0.000665295	0.00938622	No orthologs
FBgn0062928	-2.68566	1.35603	185.434	2.29e-12	1.58e-09	No orthologs
FBgn0038958	-2.75499	-1.87401	26.3415	3.55e-05	0.00104356	No orthologs
FBgn0039779	-2.77206	-2.87315	11.9671	0.00217157	0.022298	P4HA3
FBgn0037064	-2.81525	-1.08649	28.3553	2.22e-05	0.000701517	IMPA2 / IMPA1
FBgn0041234	-2.82389	-2.83628	15.1595	0.00075301	0.0102608	No orthologs
FBgn0052074	-2.83692	-2.44082	24.9238	5.01e-05	0.00134676	No orthologs
FBgn0041337	-2.96429	0.713374	80.0122	7.07e-09	1.15e-06	CYP3A43 / CYP3A4 / CYP3A5 / TBXAS1
FBgn0267697	-2.97809	-1.73381	23.3932	7.34e-05	0.00180286	No orthologs
FBgn0038160	-3.14177	2.5564	67.1912	2.03e-07	1.78e-05	No orthologs
FBgn0052228	-3.34791	-1.95763	30.0032	1.53e-05	0.000520272	No orthologs
FBgn0037811	-3.7605	-2.10162	26.2158	3.66e-05	0.00106483	No orthologs
FBgn0000564	-3.85605	-0.224315	24.5907	8.85e-05	0.00213019	No orthologs
FBgn0001217	-5.19609	2.04959	539.922	2.95e-17	6.5e-14	HSPA1A
FBgn0051157	-5.90543	0.887395	294.072	1.96e-14	1.89e-11	No orthologs
FBgn0264267	-6.18834	-0.0622599	165.845	7.02e-12	3.23e-09	No orthologs
FBgn0053263	-6.65753	-2.11922	93.1887	3.27e-08	4.2e-06	No orthologs
FBgn0260459	-6.95603	0.801202	645.447	4.22e-18	1.16e-14	No orthologs
FBgn0053497	-8.14982	-2.39448	84.0432	1.04e-08	1.62e-06	DYNC1I1
FBgn0052823	-10.1093	-0.868089	156.351	1.74e-10	4.8e-08	DYNC1I2
FBgn0058469	-10.4167	3.6967	2123.46	7.97e-24	2.93e-20	No orthologs

## Sheet: Cbp20-dlg1 enrichment
PANTHER GO-Slim Biological Process terms (fly genes)	Observed	Expected	Fold enrichment	P-value
cellular response to heat (GO:0034605)	4	0.23	17.42	0.0465
cellular response to unfolded protein (GO:0034620)	4	0.27	14.8	0.05
sensory perception of chemical stimulus (GO:0007606)	8	1.5	5.33	0.0482
PANTHER GO-Slim Biological Process terms (human homologs)	Observed	Expected	Fold enrichment	P-value
steroid metabolic process (GO:0008202)	6	0.35	17.06	0.000377
respiratory electron transport chain (GO:0022904)	6	0.41	14.58	0.000923
generation of precursor metabolites and energy (GO:0006091)	6	0.53	11.3	0.00388
cellular amino acid metabolic process (GO:0006520)	6	0.8	7.52	0.0363
lipid metabolic process (GO:0006629)	14	2.01	6.96	2.75e-06
catabolic process (GO:0009056)	14	3.96	3.53	0.00802
primary metabolic process (GO:0044238)	33	15.28	2.16	0.000722
metabolic process (GO:0008152)	34	19.05	1.79	0.0321
PANTHER GO-Slim Molecular Function terms (human homologs)	Observed	Expected	Fold enrichment	P-value
oxidoreductase activity (GO:0016491)	10	1.72	5.83	0.00148
hydrolase activity (GO:0016787)	21	6.1	3.44	6.14e-05
catalytic activity (GO:0003824)	35	14.57	2.4	1.43e-05

[truncated: 2 more sheets: Cbp20-Fsn Diff Exp., Cbp20-Fsn enrichment]
