# Supplementary material for: NCBP2 modulates neurodevelopmental defects of the 3q29 deletion in Drosophila and Xenopus laevis models
Source: PLoS Genet. 2020 Feb 13;16(2):e1008590. doi: 10.1371/journal.pgen.1008590 (PMC7043793; doi:10.1371/journal.pgen.1008590)
Supplement: S5 File — This file shows all statistical information (sample size, mean/median/standard deviation of datasets, Shapiro-Wilk test statistics for normality, controls used, test statistics, p-values, confidence intervals, and Benjamini-Hochberg FDR corrections) for all data presented in the main and supplemental figures. Statistical information for ANOVA tests includes factors, degrees of freedom, test statistics, and post-hoc pairwise t-tests with Benjamini-Hochberg correction. (XLSX) [file pgen.1008590.s032.xlsx]

## Sheet: Figure 2
S5 File. Statistical analysis of experimental data.
Figure 2C: Flynotyper scores for single-hit knockdown flies (GMR-GAL4;UAS-Dicer2)
Experiment	Control	Sample size	Mean	Median	SD	Shapiro W	Shapiro p-value	Mann-Whitney W	P value	95% CI	FDR (B-H)	Significance
GMR-GAL4	--	12	30.3456	30.5489	2.12739	0.952199	0.669318	--	--	--	--	--
appKK108227	GMR-GAL4	13	53.6144	53.2201	5.84367	0.966512	0.849474	0	1.92297e-07	-20.0967	5.12e-07	*
Cbp20KK109448	GMR-GAL4	14	46.268	45.937	4.62696	0.896774	0.101267	0	1.03544e-07	-13.6235	4.16e-07	*
CG5543KK109031	GMR-GAL4	14	40.3493	41.0463	3.38275	0.968158	0.851094	0	1.03544e-07	-7.94658	4.16e-07	*
CG6836KK112485	GMR-GAL4	10	30.8424	30.8996	1.87333	0.968227	0.873935	53	0.337198	1.15232	0.449333	ns
CG8888GD3777	GMR-GAL4	11	39.1261	38.5353	3.7545	0.855184	0.049858	0	7.39602e-07	-6.11568	1.48e-06	*
CG8892GD14061	GMR-GAL4	13	31.179	34.606	6.83263	0.886821	0.0882741	68	0.305706	3.95305	0.449333	ns
dlg1GD4689	GMR-GAL4	14	43.2194	42.7938	4.91154	0.906363	0.139532	0	1.03544e-07	-10.3406	4.16e-07	*
FsnGD11383	GMR-GAL4	10	27.6709	26.9421	4.2288	0.923682	0.388692	91	0.982086	5.40421	0.982	ns
PakKK101874	GMR-GAL4	11	36.6914	36.0897	2.66332	0.905747	0.217	0	7.39602e-07	-4.13601	1.48e-06	*
Pcyt2KK110819	GMR-GAL4	11	28.4233	28.4096	2.19214	0.93325	0.444661	99	0.981291	3.76194	0.982	ns
PIG-XKK109717	GMR-GAL4	14	34.3924	33.743	2.60342	0.959309	0.711702	17	0.000122079	-2.37407	0.000216889	*
PIG-ZKK107404	GMR-GAL4	14	56.2426	56.9706	2.4055	0.848346	0.0210928	0	1.03544e-07	-24.7259	4.16e-07	*
Ulp1GD7581	GMR-GAL4	14	30.3835	31.236	3.75656	0.959789	0.719626	78	0.390505	1.79023	0.481231	ns
Figure 2D: Eye area for single-hit knockdown flies (dCad-GFP,GMR-GAL4)
Experiment	Control	Sample size	Mean	Median	SD	Shapiro W	Shapiro p-value	Mann-Whitney W	P value	95% CI low	95% CI high	FDR (B-H)	Significance
GMR-GAL4	--	15	1.45536	1.44627	0.0743849	0.987392	0.997333	--	--	--	--	--	--
Cbp20KK109448	GMR-GAL4	15	1.38157	1.37667	0.0567396	0.950319	0.529496	173	0.011256	0.0197897	0.129373	0.0256667	*
CG6836KK112485	GMR-GAL4	13	1.45635	1.46966	0.057657	0.903655	0.150102	97	1	-0.0581148	0.0516786	1	ns
CG8888GD3777	GMR-GAL4	15	1.29251	1.31647	0.117181	0.862387	0.0261288	206	2.65476e-05	0.0838647	0.217563	9.275e-05	*
dlg1GD4689	GMR-GAL4	14	1.58386	1.57794	0.0513535	0.974515	0.930503	15	1.76125e-05	-0.179624	-0.0736074	9.275e-05	*
FsnGD11383	GMR-GAL4	14	1.49113	1.48513	0.0611202	0.909254	0.153705	79	0.270299	-0.0877056	0.0184564	0.371	ns
PakKK101874	GMR-GAL4	16	1.49229	1.48373	0.072726	0.868939	0.0261985	94	0.318289	-0.0842511	0.016955	0.371	ns
PIG-ZKK107404	GMR-GAL4	15	1.51255	1.50403	0.0452991	0.939354	0.37432	60	0.0294965	-0.106434	-0.00882099	0.05075	ns
Figure 2F: pH3 positive cells for single-hit knockdown flies
Experiment	Control	Sample size	Mean	Median	SD	Shapiro W	Shapiro p-value	Mann-Whitney W	P value	95% CI low	95% CI high	FDR (B-H)	Significance
GMR-GAL4	--	10	294.9	306.5	60.8577	0.932936	0.477384	--	--	--	--	--	--
Cbp20KK109448	GMR-GAL4	12	319.333	309.5	32.7451	0.926683	0.346271	47	0.417582	-64	30	0.418	ns
CG8888GD3777	GMR-GAL4	9	171.75	151.5	51.2968	0.894088	0.255312	77	0.000319941	66	195	0.0016	*
dlg1GD4689	GMR-GAL4	11	330.545	314	57.6287	0.978031	0.954223	39	0.28162	-92	29	0.3525	ns
FsnGD11383	GMR-GAL4	9	251.667	273	61.3433	0.916293	0.362433	60	0.242807	-21	104	0.3525	ns
PIG-ZKK107404	GMR-GAL4	9	348.556	348	52.1011	0.911737	0.328221	22	0.0660737	-103	2	0.165	ns
Figure 2G: dcp1 positive cells for single-hit knockdown flies
Experiment	Control	Sample size	Mean	Median	SD	Shapiro W	Shapiro p-value	Mann-Whitney W	P value	95% CI low	95% CI high	FDR (B-H)	Significance
GMR-GAL4	--	11	49.1818	43	37.7805	0.863264	0.0634683	--	--	--	--	--	--
Cbp20KK109448	GMR-GAL4	11	149.417	143.5	66.4796	0.898923	0.153621	8	0.000400499	-160	-46	0.0004	*
dlg1GD4689	GMR-GAL4	12	279.091	306	74.9045	0.951153	0.65872	0	8.08e-05	-282	-168	0.0001616	*

## Sheet: Figure 2B ANOVA
Figure 2B: Climbing assay in one-hit knockdown flies
Test	Comparison	Deg. Freedom	F-Value	P-value (F)					Sample Size	Day 1	Day 2	Day 3	Day 4	Day 5	Day 6	Day 7	Day 8	Day 9	Day 10
2-Way ANOVA	Fly Line	8	83.511	<.0001					Elav-GAL4	100	100	100	100	99	100	100	98	98	98
2-Way ANOVA	day	1	1445.93	<.0001					app	100	100	99	99	99	99	98	98	98	98
2-Way ANOVA	Fly Line x day	8	21.097	<.0001					Cbp20	99	99	99	98	99	99	99	97	97	97
									CG6836	100	99	99	99	97	96	93	96	93	93
1-Way ANOVA	Fly Line x Day 1	8	8.8408	<.0001					CG8888	100	100	100	100	100	100	100	100	100	98
1-Way ANOVA	Fly Line x Day 2	8	17.43	<.0001					dlg1	100	100	99	100	100	100	100	100	100	100
1-Way ANOVA	Fly Line x Day 3	8	26.495	<.0001					Pak	100	100	99	98	97	97	94	93	93	93
1-Way ANOVA	Fly Line x Day 4	8	19.897	<.0001					PIG-X	100	100	100	100	100	100	100	100	99	99
1-Way ANOVA	Fly Line x Day 5	8	29.607	<.0001					PIG-Z	100	100	100	100	100	100	100	99	99	97
1-Way ANOVA	Fly Line x Day 6	8	28.492	<.0001
1-Way ANOVA	Fly Line x Day 7	8	32.514	<.0001
1-Way ANOVA	Fly Line x Day 8	8	29.916	<.0001
1-Way ANOVA	Fly Line x Day 9	8	40.906	<.0001
1-Way ANOVA	Fly Line x Day 10	8	34.59	<.0001
1-Way ANOVA	Elav-GAL4 x Day	1	13503.8	<.0001
1-Way ANOVA	CG8888 x Day	1	2009.95	<.0001
1-Way ANOVA	dlg1 x Day	1	601.739	<.0001
1-Way ANOVA	Cbp20 x Day	1	2336.44	<.0001
1-Way ANOVA	CG6836 x Day	1	1037.72	<.0001
1-Way ANOVA	Pak x Day	1	3279.21	<.0001
1-Way ANOVA	PIG-X x Day	1	3866.81	<.0001
1-Way ANOVA	PIG-Z x Day	1	1150.25	<.0001
1-Way ANOVA	app x Day	1	748.861	<.0001
Pairwise T tests for each day										Pairwise T tests for each fly line
Day 1 x Fly Line										Elav-GAL4 x Days
	CG8888	Elav-GAL4	dlg1	Cbp20	CG6836	Pak	PIG-X	PIG-Z			Day 1	Day 2	Day 3	Day 4	Day 5	Day 6	Day 7	Day 8	Day 9
Elav-GAL4	0.05847	-	-	-	-	-	-	-		Day 2	0.46276	-	-	-	-	-	-	-	-
dlg1	0.00043	2.2e-07	-	-	-	-	-	-		Day 3	0.23369	0.6292	-	-	-	-	-	-	-
Cbp20	0.07462	0.00043	0.05847	-	-	-	-	-		Day 4	0.09501	0.34864	0.61065	-	-	-	-	-	-
CG6836	0.00029	1.7e-07	0.82747	0.03993	-	-	-	-		Day 5	0.00181	0.01817	0.05849	0.17226	-	-	-	-	-
Pak	0.11541	0.0008	0.03993	0.82747	0.02542	-	-	-		Day 6	1.9e-05	0.00032	0.00163	0.00829	0.22159	-	-	-	-
PIG-X	0.51258	0.01217	0.00338	0.2824	0.00205	0.37462	-	-		Day 7	1.6e-07	2.8e-06	1.7e-05	0.00012	0.01292	0.22159	-	-	-
PIG-Z	0.28679	0.00338	0.01197	0.50764	0.00676	0.62781	0.65497	-		Day 8	1.4e-08	2e-07	1.2e-06	8.8e-06	0.00163	0.05849	0.51043	-	-
app	0.00338	4e-06	0.50764	0.24927	0.39786	0.17256	0.0229	0.05847		Day 9	2.5e-07	5.5e-06	3.1e-05	0.0002	0.0198	0.28741	0.85488	0.41717	-
										Day 10	1.4e-09	2.2e-08	1.6e-07	9e-07	0.0002	0.01292	0.22159	0.55986	0.17226
Day 2 x Fly Line										CG8888 x Days
	CG8888	Elav-GAL4	dlg1	Cbp20	CG6836	Pak	PIG-X	PIG-Z			Day 1	Day 2	Day 3	Day 4	Day 5	Day 6	Day 7	Day 8	Day 9
Elav-GAL4	9.6e-05	-	-	-	-	-	-	-		Day 2	0.00044	-	-	-	-	-	-	-	-
dlg1	1.1e-07	1.4e-15	-	-	-	-	-	-		Day 3	0.00177	0.66487	-	-	-	-	-	-	-
Cbp20	0.51072	0.00102	6e-09	-	-	-	-	-		Day 4	5e-11	0.00024	5.2e-05	-	-	-	-	-	-
CG6836	0.02128	6e-09	0.00102	0.00279	-	-	-	-		Day 5	2.4e-16	6.8e-09	1e-09	0.01117	-	-	-	-	-
Pak	0.21678	5.9e-07	2e-05	0.05515	0.29654	-	-	-		Day 6	2e-16	2e-16	2e-16	1.6e-11	1.5e-06	-	-	-	-
PIG-X	0.30052	0.00316	2e-09	0.70604	0.00097	0.02189	-	-		Day 7	2e-16	2e-16	2e-16	1.6e-13	2.4e-08	0.33826	-	-	-
PIG-Z	0.03786	1.5e-08	0.00052	0.00556	0.79517	0.41477	0.00187	-		Day 8	2e-16	2e-16	2e-16	2e-16	1.8e-14	0.00013	0.00303	-	-
app	0.51811	8e-06	1.5e-06	0.20235	0.09533	0.51811	0.09741	0.1509		Day 9	2e-16	2e-16	2e-16	2e-16	2e-16	1.9e-09	1.4e-07	0.00848	-
										Day 10	2e-16	2e-16	2e-16	2e-16	2e-16	2e-16	2e-16	1.4e-11	2e-06
Day 3 x Fly Line										dlg1 x Days
	CG8888	Elav-GAL4	dlg1	Cbp20	CG6836	Pak	PIG-X	PIG-Z			Day 1	Day 2	Day 3	Day 4	Day 5	Day 6	Day 7	Day 8	Day 9
Elav-GAL4	0.00077	-	-	-	-	-	-	-		Day 2	0.00116	-	-	-	-	-	-	-	-
dlg1	9.6e-13	2e-16	-	-	-	-	-	-		Day 3	3.5e-06	0.13138	-	-	-	-	-	-	-
Cbp20	0.44585	0.00768	4.4e-14	-	-	-	-	-		Day 4	3.2e-06	0.12493	0.96873	-	-	-	-	-	-
CG6836	4.8e-05	1.6e-11	8.3e-05	2.1e-06	-	-	-	-		Day 5	7.1e-09	0.00359	0.15655	0.16424	-	-	-	-	-
Pak	0.00799	1.9e-08	1.6e-07	0.0008	0.11862	-	-	-		Day 6	5.4e-10	0.00063	0.04827	0.05133	0.56885	-	-	-	-
PIG-X	0.95447	0.00083	9.6e-13	0.46762	4.1e-05	0.00739	-	-		Day 7	5.4e-10	0.00058	0.04827	0.04827	0.55496	0.96873	-	-	-
PIG-Z	0.0023	3.2e-09	8.8e-07	0.00018	0.25886	0.66654	0.00202	-		Day 8	4.9e-12	1.4e-05	0.00319	0.00331	0.11876	0.31606	0.32773	-	-
app	0.07526	8.6e-07	3.2e-09	0.0106	0.01409	0.39087	0.06874	0.19723		Day 9	3.9e-15	2.6e-08	1.8e-05	1.9e-05	0.0031	0.01543	0.01655	0.14916	-
										Day 10	4.7e-16	2.3e-09	2.4e-06	2.6e-06	0.00054	0.00319	0.00331	0.04827	0.58276
Day 4 x Fly Line										Cbp20 x Days
	CG8888	Elav-GAL4	dlg1	Cbp20	CG6836	Pak	PIG-X	PIG-Z			Day 1	Day 2	Day 3	Day 4	Day 5	Day 6	Day 7	Day 8	Day 9
Elav-GAL4	6.5e-07	-	-	-	-	-	-	-		Day 2	0.71993	-	-	-	-	-	-	-	-
dlg1	2.4e-05	3.1e-15	-	-	-	-	-	-		Day 3	0.89005	0.63255	-	-	-	-	-	-	-
Cbp20	0.02005	0.00334	1.8e-09	-	-	-	-	-		Day 4	0.1951	0.34854	0.15488	-	-	-	-	-	-
CG6836	0.98925	6.5e-07	2.4e-05	0.02005	-	-	-	-		Day 5	0.00015	0.00055	9.6e-05	0.01129	-	-	-	-	-
Pak	0.64808	4.3e-06	3.9e-06	0.06851	0.64808	-	-	-		Day 6	9.4e-06	4e-05	5.6e-06	0.0012	0.47976	-	-	-	-
PIG-X	0.01801	0.00397	1.7e-09	0.96893	0.01801	0.06033	-	-		Day 7	2e-16	2e-16	2e-16	2e-16	2e-14	7.4e-13	-	-	-
PIG-Z	0.00215	6.6e-13	0.22934	4.2e-07	0.00215	0.00039	3.7e-07	-		Day 8	2e-16	2e-16	2e-16	2e-16	2e-16	6.5e-15	0.34854	-	-
app	0.47696	1.3e-05	1.3e-06	0.11893	0.47696	0.81651	0.10611	0.00015		Day 9	2e-16	2e-16	2e-16	2e-16	2e-16	2e-16	0.00045	0.00958	-
										Day 10	2e-16	2e-16	2e-16	2e-16	2e-16	2e-16	4e-08	2.9e-06	0.02295
Day 5 x Fly Line										CG6836 x Days
	CG8888	Elav-GAL4	dlg1	Cbp20	CG6836	Pak	PIG-X	PIG-Z			Day 1	Day 2	Day 3	Day 4	Day 5	Day 6	Day 7	Day 8	Day 9
Elav-GAL4	3.2e-11	-	-	-	-	-	-	-		Day 2	0.44271	-	-	-	-	-	-	-	-
dlg1	4.1e-07	2e-16	-	-	-	-	-	-		Day 3	0.08556	0.37838	-	-	-	-	-	-	-
Cbp20	0.00796	4.7e-06	2.6e-12	-	-	-	-	-		Day 4	0.29681	0.76173	0.53851	-	-	-	-	-	-
CG6836	0.29421	4.7e-13	2.4e-05	0.00029	-	-	-	-		Day 5	0.0062	0.04456	0.29188	0.08556	-	-	-	-	-
Pak	0.23436	7.9e-09	1.9e-09	0.13854	0.02703	-	-	-		Day 6	0.00233	0.02135	0.16416	0.04456	0.76173	-	-	-	-
PIG-X	4.5e-05	0.00132	3.1e-15	0.13544	7.1e-07	0.00292	-	-		Day 7	0.0005	0.00668	0.06404	0.01486	0.45554	0.6606	-	-	-
PIG-Z	0.02703	7.1e-07	1.7e-11	0.65689	0.00132	0.29421	0.04954	-		Day 8	7.8e-07	1.6e-05	0.0005	4.7e-05	0.01486	0.03216	0.08556	-	-
app	0.0186	1.4e-06	9e-12	0.76988	0.00082	0.23436	0.07132	0.86114		Day 9	5e-07	1.1e-05	0.00031	2.6e-05	0.01001	0.02135	0.06404	0.86455	-
										Day 10	2.8e-08	5e-07	1.6e-05	1.2e-06	0.00086	0.00233	0.00941	0.37267	0.44271
Day 6 x Fly Line										Pak x Days
	CG8888	Elav-GAL4	dlg1	Cbp20	CG6836	Pak	PIG-X	PIG-Z			Day 1	Day 2	Day 3	Day 4	Day 5	Day 6	Day 7	Day 8	Day 9
Elav-GAL4	6.2e-15	-	-	-	-	-	-	-		Day 2	0.00075	-	-	-	-	-	-	-	-
dlg1	0.03235	2e-16	-	-	-	-	-	-		Day 3	2.6e-06	0.13364	-	-	-	-	-	-	-
Cbp20	4.1e-07	7.7e-05	3.8e-11	-	-	-	-	-		Day 4	4e-06	0.16241	0.90773	-	-	-	-	-	-
CG6836	0.03235	4.9e-11	5.3e-05	0.00101	-	-	-	-		Day 5	1.1e-09	0.00135	0.07897	0.06285	-	-	-	-	-
Pak	0.03432	4.9e-11	5.6e-05	0.00092	0.97915	-	-	-		Day 6	2e-16	1.6e-10	1.5e-07	9.3e-08	0.00018	-	-	-	-
PIG-X	7.5e-08	0.00029	8.4e-12	0.76293	0.00029	0.00028	-	-		Day 7	2e-16	2e-16	1.5e-14	8.8e-15	7.8e-11	0.00083	-	-	-
PIG-Z	0.03331	4.9e-11	5.4e-05	0.00096	0.97915	0.97915	0.00029	-		Day 8	2e-16	2e-16	2e-16	2e-16	2.1e-15	1.7e-07	0.03125	-	-
app	2.1e-07	0.00014	2.1e-11	0.93254	0.00062	0.00057	0.89306	0.00059		Day 9	2e-16	2e-16	2e-16	2e-16	2e-16	9e-14	7.3e-07	0.00242	-
										Day 10	2e-16	2e-16	2e-16	2e-16	2e-16	2.1e-15	2.5e-08	0.00018	0.42753
Day 7 x Fly Line										PIG-X x Days
	CG8888	Elav-GAL4	dlg1	Cbp20	CG6836	Pak	PIG-X	PIG-Z			Day 1	Day 2	Day 3	Day 4	Day 5	Day 6	Day 7	Day 8	Day 9
Elav-GAL4	4e-16	-	-	-	-	-	-	-		Day 2	0.25535	-	-	-	-	-	-	-	-
dlg1	0.10035	2e-16	-	-	-	-	-	-		Day 3	0.05578	0.44082	-	-	-	-	-	-	-
Cbp20	0.93327	4e-16	0.0899	-	-	-	-	-		Day 4	0.01982	0.24767	0.6511	-	-	-	-	-	-
CG6836	0.02746	6.9e-12	0.00018	0.03139	-	-	-	-		Day 5	0.00245	0.05578	0.25535	0.47003	-	-	-	-	-
Pak	0.59106	2.8e-15	0.03136	0.63327	0.0899	-	-	-		Day 6	3e-06	0.00024	0.00308	0.01142	0.06763	-	-	-	-
PIG-X	6.5e-09	0.00026	4.7e-12	8.4e-09	6.6e-05	6.9e-08	-	-		Day 7	2.1e-07	2e-05	0.00035	0.00158	0.01321	0.49988	-	-	-
PIG-Z	0.00044	3.5e-09	8.3e-07	0.00056	0.17187	0.00265	0.00592	-		Day 8	2.3e-08	2.9e-06	5.6e-05	0.00026	0.00289	0.25478	0.59626	-	-
app	3e-07	8.8e-06	2.5e-10	3.9e-07	0.00142	2.7e-06	0.37527	0.06061		Day 9	1.2e-10	2.7e-08	8e-07	4.2e-06	6.8e-05	0.02475	0.11478	0.27717	-
										Day 10	2e-16	1.3e-14	4.9e-13	3.2e-12	1e-10	4.3e-07	5.9e-06	4.6e-05	0.00207
Day 8 x Fly Line										PIG-Z x Days
	CG8888	Elav-GAL4	dlg1	Cbp20	CG6836	Pak	PIG-X	PIG-Z			Day 1	Day 2	Day 3	Day 4	Day 5	Day 6	Day 7	Day 8	Day 9
Elav-GAL4	2e-16	-	-	-	-	-	-	-		Day 2	0.00121	-	-	-	-	-	-	-	-
dlg1	0.50717	2e-16	-	-	-	-	-	-		Day 3	0.0002	0.59394	-	-	-	-	-	-	-
Cbp20	0.18375	3.3e-14	0.04089	-	-	-	-	-		Day 4	1.4e-10	0.00019	0.00116	-	-	-	-	-	-
CG6836	0.16665	3.6e-14	0.03577	0.94388	-	-	-	-		Day 5	0.00035	0.70661	0.86296	0.00067	-	-	-	-	-
Pak	0.28351	1.3e-14	0.07327	0.81125	0.77837	-	-	-		Day 6	4e-10	0.0004	0.00223	0.82355	0.00137	-	-	-	-
PIG-X	2.3e-10	0.00142	8.8e-12	8.7e-08	1.1e-07	3e-08	-	-		Day 7	5.6e-09	0.00223	0.0118	0.47689	0.00746	0.59394	-	-	-
PIG-Z	0.00061	6.9e-10	4.9e-05	0.03209	0.03577	0.01664	0.0006	-		Day 8	5.2e-12	1.1e-05	8.9e-05	0.48073	4.9e-05	0.35328	0.12991	-	-
app	7.2e-05	1e-08	4.4e-06	0.00648	0.0076	0.00318	0.00379	0.57479		Day 9	5.4e-13	1.2e-06	1.1e-05	0.1937	5.9e-06	0.12722	0.03447	0.59394	-
										Day 10	2e-16	2.7e-12	2.3e-11	4.9e-05	1.2e-11	2.1e-05	2.5e-06	0.00067	0.00398
Day 9 x Fly Line										app x Days
	CG8888	Elav-GAL4	dlg1	Cbp20	CG6836	Pak	PIG-X	PIG-Z			Day 1	Day 2	Day 3	Day 4	Day 5	Day 6	Day 7	Day 8	Day 9
Elav-GAL4	2e-16	-	-	-	-	-	-	-		Day 2	0.7227	-	-	-	-	-	-	-	-
dlg1	0.41065	2e-16	-	-	-	-	-	-		Day 3	0.36154	0.55451	-	-	-	-	-	-	-
Cbp20	0.21197	2e-16	0.04658	-	-	-	-	-		Day 4	0.19932	0.35919	0.72237	-	-	-	-	-	-
CG6836	0.0046	2.5e-15	0.00033	0.09938	-	-	-	-		Day 5	0.1014	0.19719	0.49161	0.72237	-	-	-	-	-
Pak	0.35531	2e-16	0.08607	0.75755	0.05658	-	-	-		Day 6	0.08958	0.17748	0.44608	0.6874	0.92941	-	-	-	-
PIG-X	4.6e-12	1.5e-05	1e-13	1.3e-09	2e-06	3.2e-10	-	-		Day 7	0.00767	0.01969	0.09531	0.1952	0.357	0.37663	-	-	-
PIG-Z	9.8e-06	7e-12	3.5e-07	0.00093	0.08547	0.00033	0.00131	-		Day 8	1.1e-06	4.8e-06	6.9e-05	0.00029	0.00109	0.0014	0.024	-	-
app	0.00364	3.2e-15	0.00027	0.08751	0.92657	0.04737	2.7e-06	0.09367		Day 9	7.5e-12	3.5e-11	8e-10	4.6e-09	2.6e-08	3.6e-08	2.4e-06	0.01309	-
										Day 10	2e-16	3.4e-16	6e-15	3.1e-14	1.7e-13	2.1e-13	2.1e-11	1.1e-06	0.01421
Day 10 x Fly Line
	CG8888	Elav-GAL4	dlg1	Cbp20	CG6836	Pak	PIG-X	PIG-Z
Elav-GAL4	2e-16	-	-	-	-	-	-	-
dlg1	0.1522	2e-16	-	-	-	-	-	-
Cbp20	0.013	2e-16	0.306	-	-	-	-	-
CG6836	2.9e-05	1.1e-13	0.0053	0.083	-	-	-	-
Pak	0.0018	5.2e-16	0.1023	0.5146	0.262	-	-	-
PIG-X	1.1e-11	5.7e-07	1.3e-08	1.2e-06	0.0013	1.9e-05	-	-
PIG-Z	2.5e-05	1.2e-13	0.0047	0.0766	0.9563	0.2467	0.0015	-
app	0.0038	2e-16	0.1592	0.6788	0.1784	0.822	7.6e-06	0.1666

## Sheet: Figure 3
Figure 3B: Phenotypic scores of Cbp20KK109448 with other 3q29 homologs
Experiment	Control	Sample size	Mean	Median	SD	Shapiro W	Shapiro p-value	Mann-Whitney W	P value	95% CI low	95% CI high	FDR (B-H)	Significance
Cbp20KK109448/Control	--	10	29.977	28.9585	6.22999	0.964609	0.836861	--	--	--	--	--	--
Cbp20KK109448/appKK108227	Cbp20KK109448/Control	10	54.8956	56.3279	5.46635	0.846022	0.0520822	0	1.08251e-05	-31.3351	-18.4931	0.0004991	*
Cbp20KK109448/CG5543KK109031	Cbp20KK109448/Control	9	50.6749	52.9357	5.97959	0.851966	0.0783249	1	4.33004e-05	-27.4719	-14.5288	0.00073577	*
Cbp20KK109448/CG6836KK112485	Cbp20KK109448/Control	10	51.1842	50.7625	3.46333	0.909223	0.275699	0	1.08251e-05	-26.3751	-16.4799	0.0004991	*
Cbp20KK109448/CG8888GD3777	Cbp20KK109448/Control	14	49.5305	52.839	6.77522	0.843788	0.0183096	3	7.13828e-06	-26.6724	-14.2948	0.0004991	*
Cbp20KK109448/CG8892GD14061	Cbp20KK109448/Control	9	47.0011	46.8735	6.10794	0.947299	0.660446	2	8.66007e-05	-23.9738	-11.543	0.00108675	*
Cbp20KK109448/dlg1GD4689	Cbp20KK109448/Control	6	50.6626	50.9098	1.8413	0.89554	0.348236	0	0.00024975	-26.21	-14.6559	0.00161	*
Cbp20KK109448/FsnGD11383	Cbp20KK109448/Control	9	55.1209	56.3958	7.56143	0.693727	0.00119892	2	8.66007e-05	-32.1946	-19.2672	0.00108675	*
Cbp20KK109448/PakKK101874	Cbp20KK109448/Control	8	52.1839	51.6733	3.50611	0.905479	0.323325	0	4.57059e-05	-27.1954	-17.3864	0.00073577	*
Cbp20KK109448/Pcyt2KK110819	Cbp20KK109448/Control	8	47.6956	47.8273	5.55879	0.881939	0.196522	2	0.000182824	-23.8553	-10.7236	0.00155068	*
Cbp20KK109448/PIG-XKK109717	Cbp20KK109448/Control	7	48.1198	46.262	4.70233	0.865251	0.168598	0	0.000102838	-23.9075	-11.8099	0.00108675	*
Cbp20KK109448/PIG-ZKK107404	Cbp20KK109448/Control	5	51.0688	51.6347	5.02063	0.983392	0.95191	0	0.000666001	-27.9665	-13.1794	0.0029785	*
Cbp20KK109448/Tsf2KG01571	Cbp20KK109448/Control	10	52.5227	53.3582	6.24648	0.890505	0.171812	1	2.16502e-05	-29.0115	-16.8512	0.0004991	*
Cbp20KK109448/Ulp1GD7581	Cbp20KK109448/Control	9	31.9134	32.2218	3.35989	0.937677	0.557666	31	0.277512	-7.0935	2.70807	0.352425	ns
Figure 3C: Phenotypic scores of dlg1GD4689 with other 3q29 homologs
Experiment	Control	Sample size	Mean	Median	SD	Shapiro W	Shapiro p-value	Mann-Whitney W	P value	95% CI low	95% CI high	FDR (B-H)	Significance
dlg1GD4689/Control	--	10	21.934	24.6756	6.40066	0.873874	0.110889	--	--	--	--	--	--
dlg1GD4689/appKK108227	dlg1GD4689/Control	6	31.1457	31.8262	4.16878	0.95508	0.781137	7	0.010989	-17.2462	-2.17791	0.0218642	*
dlg1GD4689/Cbp20KK109448	dlg1GD4689/Control	6	41.493	41.4258	3.25825	0.977283	0.937285	0	0.00024975	-26.6634	-13.1076	0.00161	*
dlg1GD4689/CG5543KK109031	dlg1GD4689/Control	9	27.6868	27.3964	2.45781	0.90597	0.288675	21	0.0534759	-11.8977	0.0568653	0.08533	ns
dlg1GD4689/CG6836KK112485	dlg1GD4689/Control	7	30.9218	31.3551	1.24964	0.945277	0.686607	1	0.000205677	-15.7793	-3.60925	0.00157933	*
dlg1GD4689/CG8888GD3777	dlg1GD4689/Control	7	34.3066	34.6815	2.63135	0.932771	0.574705	0	0.000102838	-19.6878	-6.62262	0.00108675	*
dlg1GD4689/CG8892GD14061	dlg1GD4689/Control	9	29.5874	28.1403	2.56602	0.84375	0.0635653	8	0.00145056	-13.8305	-1.60375	0.00342553	*
dlg1GD4689/FsnGD11383	dlg1GD4689/Control	6	33.5257	34.1249	5.36989	0.914914	0.469503	4	0.002997	-19.6695	-4.11994	0.00779032	*
dlg1GD4689/PakKK101874	dlg1GD4689/Control	6	26.2106	25.814	1.55196	0.917849	0.490004	20	0.313187	-11.576	1.63677	0.381765	ns
dlg1GD4689/Pcyt2KK110819	dlg1GD4689/Control	9	18.627	20.801	5.94233	0.889735	0.19828	63	0.156401	-4.00698	9.71109	0.222265	ns
dlg1GD4689/PIG-XKK109717	dlg1GD4689/Control	6	25.5305	25.3486	5.79553	0.94653	0.712119	21	0.367632	-11.0191	5.29597	0.442149	ns
dlg1GD4689/PIG-ZKK107404	dlg1GD4689/Control	6	30.2009	29.1636	3.42892	0.896515	0.353742	6	0.00749251	-15.131	-1.39952	0.0154384	*
dlg1GD4689/Tsf2KG01571	dlg1GD4689/Control	6	27.139	28.3391	3.43793	0.839718	0.129666	15	0.117882	-13.205	1.22663	0.179226	ns
dlg1GD4689/Ulp1GD7581	dlg1GD4689/Control	9	31.5134	29.8499	4.58293	0.805757	0.0237534	4	0.000259802	-15.346	-2.43435	0.00161	*

## Sheet: Figure 3F ANOVA
Figure 3F: Climbing assay in two-hit knockdown flies
Test	Comparison	Deg. Freedom	F-Value	P-value (F)					Sample Size	Day 1	Day 2	Day 3	Day 4	Day 5	Day 6	Day 7	Day 8	Day 9	Day 10
2-Way ANOVA	Fly Line	2	148.312	<.0001					Cbp20	100	100	98	94	94	94	93	93	92	92
2-Way ANOVA	Day	1	618.787	<.0001					Cbp20/dlg1	100	100	100	100	100	100	100	100	100	100
2-Way ANOVA	Line x Day	2	7.9659	0.0004					Cbp20/Fsn	100	100	98	98	98	97	96	96	96	96
1-Way ANOVA	Fly Line x Day 1	2	24.681	<.0001
1-Way ANOVA	Fly Line x Day 2	2	36.456	<.0001
1-Way ANOVA	Fly Line x Day 3	2	80.165	<.0001
1-Way ANOVA	Fly Line x Day 4	2	73.149	<.0001
1-Way ANOVA	Fly Line x Day 5	2	73.59	<.0001
1-Way ANOVA	Fly Line x Day 6	2	105.66	<.0001
1-Way ANOVA	Fly Line x Day 7	2	41.934	<.0001
1-Way ANOVA	Fly Line x Day 8	2	52.58	<.0001
1-Way ANOVA	Fly Line x Day 9	2	42.583	<.0001
1-Way ANOVA	Fly Line x Day 10	2	74.074	<.0001
1-Way ANOVA	Cbp20 x Day	1	210.529	<.0001
1-Way ANOVA	Cbp20/Fsn x Day	1	290.079	<.0001
1-Way ANOVA	Cbp20/dlg1 x Day	1	148.376	<.0001
Pairwise T tests for each day								Pairwise T tests for each fly line
Day 1 x Fly Line				Day 2 x Fly Line				Cbp20 x Days
	Cbp20	Cbp20/dlg1			Cbp20	Cbp20/dlg1			Day1	Day2	Day3	Day4	Day5	Day6	Day7	Day8	Day9
Cbp20/dlg1	3.5e-06	-		Cbp20/dlg1	2.5e-08	-		Day2	0.10998	-	-	-	-	-	-	-	-
Cbp20/Fsn	3.5e-06	0.82		Cbp20/Fsn	2.2e-06	0.049		Day3	0.05512	0.74111	-	-	-	-	-	-	-
								Day4	0.00117	0.09539	0.16834	-	-	-	-	-	-
Day 3 x Fly Line				Day 4 x Fly Line				Day5	0.00041	0.0486	0.09539	0.74111	-	-	-	-	-
	Cbp20	Cbp20/dlg1			Cbp20	Cbp20/dlg1		Day6	7.9e-05	0.01368	0.0314	0.42936	0.63004	-	-	-	-
Cbp20/dlg1	3.8e-12	-		Cbp20/dlg1	2e-10	-		Day7	2.7e-07	0.00013	0.0004	0.02458	0.05346	0.14436	-	-	-
Cbp20/Fsn	5.1e-09	0.00081		Cbp20/Fsn	6.9e-11	0.41		Day8	4.9e-09	4.1e-06	1.6e-05	0.00191	0.00507	0.02213	0.40733	-	-
								Day9	4.5e-10	4e-07	1.3e-06	0.00028	0.00075	0.00365	0.14083	0.56086	-
Day 5 x Fly Line				Day 6 x Fly Line				Day10	4.5e-10	4.8e-07	1.6e-06	0.00035	0.00094	0.00449	0.15601	0.60513	0.93519
	Cbp20	Cbp20/dlg1			Cbp20	Cbp20/dlg1
Cbp20/dlg1	3.4e-11	-		Cbp20/dlg1	1.7e-12	-		Cbp20/dlg1 x Days
Cbp20/Fsn	5e-10	0.12		Cbp20/Fsn	1.8e-12	0.68			Day1	Day2	Day3	Day4	Day5	Day6	Day7	Day8	Day9
								Day2	0.00055	-	-	-	-	-	-	-	-
Day 7 x Fly Line				Day 8 x Fly Line				Day3	5.2e-07	0.07834	-	-	-	-	-	-	-
	Cbp20	Cbp20/dlg1			Cbp20	Cbp20/dlg1		Day4	4.8e-06	0.20666	0.58435	-	-	-	-	-	-
Cbp20/dlg1	3.4e-08	-		Cbp20/dlg1	3.1e-09	-		Day5	2.1e-09	0.00289	0.21081	0.07834	-	-	-	-	-
Cbp20/Fsn	3.4e-08	0.77		Cbp20/Fsn	4.4e-09	0.65		Day6	1.8e-10	0.00053	0.07834	0.02416	0.58435	-	-	-	-
								Day7	4.9e-12	3.2e-05	0.01337	0.00289	0.20666	0.4559	-	-	-
Day 9 x Fly Line				Day 10 x Fly Line				Day8	8.2e-15	1.7e-07	0.00022	3.1e-05	0.01201	0.04462	0.20666	-	-
	Cbp20	Cbp20/dlg1			Cbp20	Cbp20/dlg1		Day9	6.6e-15	1.1e-07	0.00015	2e-05	0.00863	0.03355	0.16858	0.89755	-
Cbp20/dlg1	5.1e-08	-		Cbp20/dlg1	1e-10	-		Day10	2e-16	2.3e-09	6.1e-06	6.7e-07	0.00062	0.00354	0.02852	0.35615	0.41957
Cbp20/Fsn	1.9e-08	0.49		Cbp20/Fsn	9.4e-11	0.72
								Cbp20/Fsn x Days
									Day1	Day2	Day3	Day4	Day5	Day6	Day7	Day8	Day9
								Day2	0.08357	-	-	-	-	-	-	-	-
								Day3	0.00463	0.25435	-	-	-	-	-	-	-
								Day4	8.8e-09	1.3e-05	0.00081	-	-	-	-	-	-
								Day5	1.2e-08	1.8e-05	0.00106	0.9273	-	-	-	-	-
								Day6	2.5e-12	9.4e-09	1.2e-06	0.08689	0.07522	-	-	-	-
								Day7	3.4e-14	1.4e-10	2.2e-08	0.00967	0.00769	0.36309	-	-	-
								Day8	2e-16	1.7e-13	4.1e-11	0.0001	7.8e-05	0.02316	0.16101	-	-
								Day9	2e-16	2e-16	2.5e-14	1.7e-07	1.2e-07	0.00018	0.00363	0.11594	-
								Day10	2e-16	2e-16	2.8e-15	2.2e-08	1.6e-08	3.2e-05	0.00081	0.04436	0.64099

## Sheet: Figure 4
Figure 4C: Average connectivity of CNV genes in human brain-specific network
Experiment	Control	Sample size	Mean	Median	SD	Shapiro W	Shapiro p-value	Mann-Whitney W	P value	95% CI low	FDR (B-H)	Significance
Random gene sets (100 x 21 genes)	--	387	0.514735	0.490045	0.133434	0.933542	4.27177e-12	--	--	--	--	--
3q29 region (21 genes)	Random genes	15	0.47992	0.494337	0.107557	0.944185	0.437907	3275	0.19443	-0.0252786	0.289523	ns
16p11.2 region (24 genes)	Random genes	24	0.428382	0.419071	0.110426	0.93796	0.146892	6380	0.000960028	0.0393922	0.00288008	*
22q11.2 region (25 genes)	Random genes	24	0.502261	0.495872	0.138613	0.933871	0.118996	4945	0.289523	-0.0334861	0.289523	ns
Figure 4D: Average connectivity of individual 3q29 genes in human brain-specific network
Experiment	Control	Sample size	Mean	Median	SD	Shapiro W	Shapiro p-value	Mann-Whitney W	P value	95% CI low	FDR (B-H)	Significance
Random gene sets (100 x 21 genes)	--	387	0.514735	0.490045	0.133434	0.933542	4.27177e-12	--	--	--	--	--
BDH1	Random genes	14	0.521491	0.530425	0.113713	0.966594	0.828102	2505	0.678948	-0.0725469	0.948563	ns
CEP19	Random genes	14	0.557003	0.579596	0.129357	0.971069	0.890624	2148	0.904029	-0.106875	0.999996	ns
DLG1	Random genes	14	0.393649	0.417686	0.138831	0.952326	0.597366	3848	0.00351307	0.0418749	0.0105392	*
FBXO45	Random genes	14	0.521981	0.534057	0.151667	0.976398	0.948521	2485	0.695613	-0.0784971	0.948563	ns
MFI2	Random genes	14	0.688839	0.681153	0.0989985	0.858404	0.0289414	815	0.999996	-0.233667	0.999996	ns
NCBP2	Random genes	14	0.330567	0.340255	0.121685	0.967417	0.840328	4619	3.24248e-06	0.116318	4.86e-05	*
PAK2	Random genes	14	0.351718	0.370028	0.135398	0.939472	0.411601	4272	0.000110654	0.0965096	0.00055327	*
PCYT1A	Random genes	14	0.460722	0.495977	0.115813	0.876683	0.0521368	3252	0.0979901	-0.0145655	0.244975	ns
PIGX	Random genes	14	0.494337	0.492259	0.133338	0.930301	0.308127	2966	0.267606	-0.0361811	0.50176	ns
PIGZ	Random genes	14	0.565621	0.581406	0.0876446	0.930614	0.311243	1860	0.976293	-0.114569	0.999996	ns
SENP5	Random genes	14	0.467198	0.49041	0.143649	0.972588	0.909227	3135	0.154395	-0.0273715	0.330847	ns
TFRC	Random genes	14	0.348376	0.357083	0.121581	0.976334	0.947953	4466	1.6632e-05	0.0983162	0.0001245	*
TM4SF19	Random genes	14	0.620045	0.632707	0.108107	0.958288	0.69482	1344	0.999305	-0.168076	0.999996	ns
UBXN7	Random genes	14	0.354196	0.384979	0.133704	0.912594	0.17186	4240	0.000148409	0.0868323	0.000556534	*
WDR53	Random genes	14	0.523053	0.534693	0.124988	0.954522	0.632841	2545	0.644544	-0.0700524	0.948563	ns

## Sheet: Figure 5
Figure 5E: dcp1 positive cells for two-hit knockdown flies
Experiment	Control	Sample size	Mean	Median	SD	Shapiro W	Shapiro p-value	Mann-Whitney W	P value	95% CI low	95% CI high	FDR (B-H)	Significance
Cbp20KK109448/Control	--	12	167	172	59.5116	0.978881	0.978805	--	--	--	--	--	--
Cbp20KK109448/CG8888GD3777	Cbp20KK109448/Control	11	314.545	297	77.5994	0.969892	0.88544	6	0.000249398	-205	-88	0.000252	*
Cbp20KK109448/dlg1GD4689	Cbp20KK109448/Control	10	404.5	359	174.445	0.89214	0.179229	4	0.00025163	-303	-114	0.000252	*
Cbp20KK109448/FsnGD11383	Cbp20KK109448/Control	10	417.9	411	119.511	0.958022	0.763106	3	0.000194117	-342	-161	0.000252	*
Figure 5F: pH3 positive cells for two-hit knockdown flies
Experiment	Control	Sample size	Mean	Median	SD	Shapiro W	Shapiro p-value	Mann-Whitney W	P value	95% CI low	95% CI high	FDR (B-H)	Significance
Cbp20KK109448/Control	--	10	331.3	336	51.6893	0.938313	0.534398	--	--	--	--	--	--
Cbp20KK109448/CG8888GD3777	Cbp20KK109448/Control	11	115.545	119	20.6657	0.966058	0.844201	110	0.000123526	175	243	0.000372	*
Cbp20KK109448/dlg1GD4689	Cbp20KK109448/Control	10	381.6	399	63.7464	0.954983	0.727508	24.5	0.0584967	-116	3	0.087	ns
Cbp20KK109448/FsnGD11383	Cbp20KK109448/Control	12	353.583	348.5	90.0388	0.969516	0.905669	47.5	0.428403	-100	50	0.428	ns

## Sheet: Figure 6
Figure 6B: Flynotyper scores for Diap1/Dronc experiments
Experiment	Control	Sample size	Mean	Median	SD	Shapiro W	Shapiro p-value	Mann-Whitney W	P value	95% CI low	95% CI high	FDR (B-H)	Significance
Cbp20KK109448	--	13	41.6098	43.2896	5.49185	0.881838	0.0755207	--	--	--	--	--	--
Cbp20KK109448/Overexp. Diap1	Cbp20KK109448	9	21.2681	19.8785	4.65006	0.923287	0.420148	117	4.02e-06	15.7389	26.3865	2.412e-05	*
Cbp20KK109448/Overexp. Dronc	Cbp20KK109448	9	40.2704	38.6962	4.52882	0.895456	0.226822	70	0.470729	-3.61763	7.34323	0.473	ns
dlg1GD4689	--	12	23.8399	22.8597	5.35021	0.911514	0.223091	--	--	--	--	--	--
dlg1GD4689/Overexp. Diap1	dlg1GD4689	8	16.1713	17.0685	2.61032	0.887915	0.223777	86	0.00215924	2.50357	12.5008	0.006	*
dlg1GD4689/Overexp. Dronc	dlg1GD4689	8	21.2997	21.8061	1.63027	0.938411	0.595516	58	0.472668	-2.08501	7.62004	0.473	ns
Figure 6C: Necrotic patches for Dronc experiments
Experiment	Control	Sample size	Mean	Median	SD	Shapiro W	Shapiro p-value	Mann-Whitney W	P value	95% CI	FDR (B-H)	Significance
Cbp20KK109448	--	13	0	0	0	NA	NA	--	--	--	--	--
Cbp20KK109448/Overexp. Dronc	Cbp20KK109448	9	527.816	527.816	362.707	0.964163	0.840726	6.5	3.26804e-05	-351.878	0.00011445	*
Figure 6F: dcp1 positive cells for Diap1/Dronc experiments
Experiment	Control	Sample size	Mean	Median	SD	Shapiro W	Shapiro p-value	Mann-Whitney W	P value	95% CI low	95% CI high	FDR (B-H)	Significance
Cbp20KK109448	--	12	149.417	143.5	66.4796	0.898923	0.153621	--	--	--	--	--	--
Cbp20KK109448/Overexp. Diap1	Cbp20KK109448	10	63.6	51	36.13	0.853822	0.064491	104.5	0.00369709	33	154	0.0048	*
Cbp20KK109448/Overexp. Dronc	Cbp20KK109448	12	396.417	423	142.679	0.937902	0.47138	11	0.000476325	-351	-154	0.000952	*
dlg1GD4689	--	11	279.091	306	74.9045	0.951153	0.65872	--	--	--	--	--	--
dlg1GD4689/Overexp. Diap1	dlg1GD4689	9	9.66667	11	6.78233	0.907518	0.298886	99	0.000196004	218	309	0.000588	*
dlg1GD4689/Overexp. Dronc	dlg1GD4689	18	282.667	264.5	87.2879	0.85313	0.0094916	106.5	0.752986	-62	56	0.753	ns

## Sheet: Figure 8
Figure 8B: Forebrain area for X. laevis knockdown experiments
Experiment	Control	Sample size	Mean	Median	SD	Shapiro W	Shapiro p-value	t score	df	P value	95% CI low	95% CI high	FDR (B-H)	Significance
Control	--	50	0.993784	0.995283	0.096016	0.991299	0.971653	--	--	--	--	--	--	--
fbxo45 KD	Control	37	0.815207	0.835052	0.147105	0.973869	0.522869	6.43861	58.0384	2.54584e-08	0.123059	0.234094	7.65e-08	*
ncbp2 KD	Control	63	0.891667	0.906977	0.091105	0.965638	0.0756267	5.74335	102.63	9.53122e-08	0.0668529	0.137381	1.4295e-07	*
pak2 KD	Control	45	0.90085	0.885714	0.105403	0.981544	0.682625	4.47509	89.4581	2.24097e-05	0.0516735	0.134195	2.24e-05	*
fbxo45/ncbp2 KD	ncbp2 KD	35	0.8089	0.834951	0.158487	0.975912	0.623769	2.83989	46.765	0.00666048	0.0241282	0.141407	0.0105	*
pak2/ncbp2 KD	ncbp2 KD	34	0.852478	0.838995	0.0935365	0.964954	0.336991	1.98676	66.2046	0.0510905	-0.00019119	0.0785685	0.051	ns
ncbp2 KD/XIAP OE	ncbp2 KD	30	1.021	1.01992	0.0722055	0.968854	0.5083	-7.39901	70.6455	2.22147e-10	-0.164188	-0.0944753	6.66e-10	*
Figure 8C: Midbrain area for X. laevis knockdown experiments
Experiment	Control	Sample size	Mean	Median	SD	Shapiro W	Shapiro p-value	t score	df	P value	95% CI low	95% CI high	FDR (B-H)	Significance
Control	--	50	1.00705	1	0.103419	0.949299	0.0319284	--	--	--	--	--	--	--
fbxo45 KD	Control	37	0.866226	0.871622	0.15304	0.97877	0.688791	4.83908	59.4536	9.63e-06	0.0826026	0.199049	2.889e-05	*
ncbp2 KD	Control	63	0.933264	0.940741	0.0890666	0.979333	0.368357	4.0027	97.0808	0.000122	0.0372006	0.110374	0.000183	*
pak2 KD	Control	45	0.954376	0.964539	0.102974	0.947774	0.041858	2.4844	92.0379	0.0147852	0.0105656	0.0947851	0.015	*
fbxo45/ncbp2 KD	ncbp2 KD	35	0.8828	0.901961	0.141568	0.954425	0.154905	1.90938	49.2903	0.0620426	-0.00264022	0.103569	0.093	ns
pak2/ncbp2 KD	ncbp2 KD	34	0.914203	0.91165	0.0726525	0.98017	0.778151	1.13675	80.1695	0.259028	-0.0143072	0.0524293	0.259	ns
ncbp2 KD/XIAP OE	ncbp2 KD	30	0.98915	0.988817	0.0903573	0.985157	0.939835	-2.80106	56.3967	0.00696528	-0.0958473	-0.015924	0.021	*

## Sheet: S1 Figure ANOVA
Figure S1B: Survival of one-hit knockdown flies (Elav-GAL4)
Test	Comparison	Deg. Freedom	F-Value	P-value (F)				Sample Size	Day 1
2-Way ANOVA	Fly Line	2	96.063	<.0001				Elav-GAL4	100
2-Way ANOVA	Day	1	78.742	<.0001				Cbp20	100
2-Way ANOVA	Line x Day	2	22.581	<.0001				dlg1	70
1-Way ANOVA	Fly Line x Day 1	2	1.4815	0.2474
1-Way ANOVA	Fly Line x Day 2	2	12.814	0.0001636
1-Way ANOVA	Fly Line x Day 3	2	12.814	0.0001636
1-Way ANOVA	Fly Line x Day 4	2	49.26	<.0001
1-Way ANOVA	Fly Line x Day 5	2	40.204	<.0001
1-Way ANOVA	Fly Line x Day 6	2	50.938	<.0001
1-Way ANOVA	Fly Line x Day 7	2	39.492	<.0001
1-Way ANOVA	Fly Line x Day 8	2	36.287	<.0001
1-Way ANOVA	Fly Line x Day 9	2	31.158	<.0001
1-Way ANOVA	Fly Line x Day 10	2	22.851	<.0001
1-Way ANOVA	Elav-GAL4 x Days	1	19.401	<.0001
1-Way ANOVA	dlg1 x Days	1	54.2301	<.0001
1-Way ANOVA	Cbp20 x Days	1	12.86	0.0005
Pairwise T tests for each day								Pairwise T tests for each fly line
Day 1 x Fly Line				Day 2 x Fly Line				Elav-GAL4 x Days
	Elav-GAL4	dlg1			Elav-GAL4	dlg1			Day1	Day2	Day3	Day4	Day5	Day6	Day7	Day8	Day9
dlg1	0.21	-		dlg1	0.039	-		Day2	1	-	-	-	-	-	-	-	-
Cbp20	1	0.21		Cbp20	1	0.039		Day3	0.6652	0.6652	-	-	-	-	-	-	-
								Day4	0.6652	0.6652	1	-	-	-	-	-	-
Day 3 x Fly Line				Day 4 x Fly Line				Day5	0.2067	0.2067	0.3901	0.3901	-	-	-	-	-
	Elav-GAL4	dlg1			Elav-GAL4	dlg1		Day6	0.2067	0.2067	0.3901	0.3901	1	-	-	-	-
dlg1	0.00031	-		dlg1	4e-09	-		Day7	0.1093	0.1093	0.2067	0.2067	0.6652	0.6652	-	-	-
Cbp20	0.75385	0.00032		Cbp20	0.099	5.5e-08		Day8	0.0143	0.0143	0.0362	0.0362	0.2067	0.2067	0.3901	-	-
								Day9	0.0143	0.0143	0.0362	0.0362	0.2067	0.2067	0.3901	1	-
Day 5 x Fly Line				Day 6 x Fly Line				Day10	0.0018	0.0018	0.0054	0.0054	0.0362	0.0362	0.1093	0.3901	0.3901
	Elav-GAL4	dlg1			Elav-GAL4	dlg1
dlg1	4.1e-08	-		dlg1	4.7e-09	-		dlg1 x Days
Cbp20	0.34	1.5e-07		Cbp20	0.31	1.7e-08			Day1	Day2	Day3	Day4	Day5	Day6	Day7	Day8	Day9
								Day2	0.9334	-	-	-	-	-	-	-	-
Day 7 x Fly Line				Day 8 x Fly Line				Day3	0.0097	0.0177	-	-	-	-	-	-	-
	Elav-GAL4	dlg1			Elav-GAL4	dlg1		Day4	1.6e-06	3.9e-06	0.0177	-	-	-	-	-	-
dlg1	4.8e-08	-		dlg1	1.7e-07	-		Day5	1.6e-06	3.9e-06	0.0177	1	-	-	-	-	-
Cbp20	0.35	1.7e-07		Cbp20	0.75	1.7e-07		Day6	1.2e-06	1.6e-06	0.0097	0.9334	0.9334	-	-	-	-
								Day7	1.2e-06	1.6e-06	0.0097	0.9334	0.9334	1	-	-	-
Day 9 x Fly Line				Day 10 x Fly Line				Day8	1.2e-06	1.6e-06	0.0097	0.9334	0.9334	1	1	-	-
	Elav-GAL4	dlg1			Elav-GAL4	dlg1		Day9	1.2e-06	1.6e-06	0.0097	0.9334	0.9334	1	1	1	-
dlg1	4.8e-07	-		dlg1	4.8e-06	-		Day10	8.7e-07	1.2e-06	0.0026	0.7585	0.7585	0.9177	0.9177	0.9177	0.9177
Cbp20	0.56	8.5e-07		Cbp20	1	4.8e-06
								Cbp20 x Days
									Day1	Day2	Day3	Day4	Day5	Day6	Day7	Day8	Day9
								Day2	1	-	-	-	-	-	-	-	-
								Day3	0.662	0.662	-	-	-	-	-	-	-
								Day4	0.052	0.052	0.243	-	-	-	-	-	-
								Day5	0.052	0.052	0.243	1	-	-	-	-	-
								Day6	0.052	0.052	0.243	1	1	-	-	-	-
								Day7	0.036	0.036	0.122	0.797	0.797	0.797	-	-	-
								Day8	0.036	0.036	0.122	0.797	0.797	0.797	1	-	-
								Day9	0.022	0.022	0.052	0.662	0.662	0.662	0.797	0.797	-
								Day10	0.022	0.022	0.052	0.662	0.662	0.662	0.797	0.797	1

## Sheet: S3 Figure
Figure S3B: Ommatidial diameter for single-hit knockdown flies (dCad-GFP,GMR-GAL4)
Experiment	Control	Sample size	Mean	Median	SD	Shapiro W	Shapiro p-value	Mann-Whitney W	P value	95% CI low	95% CI high	FDR (B-H)	Significance
GMR-GAL4	--	15	52.9498	52.6172	3.13429	0.962506	0.735855	--	--	--	--	--	--
Cbp20KK109448	GMR-GAL4	15	48.532	48.2713	1.96264	0.960892	0.707897	197	0.000215063	2.40906	6.66923	0.00043	*
CG8888GD3777	GMR-GAL4	15	47.1997	46.9263	3.50704	0.953998	0.589452	198	0.000174139	3.2982	8.59025	0.00043	*
dlg1GD4689	GMR-GAL4	15	54.7748	54.2571	3.29862	0.96998	0.857763	79	0.173609	-4.09089	0.7494	0.232	ns
PIG-ZKK107404	GMR-GAL4	15	54.5092	54.422	3.75846	0.935638	0.330667	91	0.389233	-3.47043	1.04214	0.389	ns
Figure S3C: Flynotyper scores for single-hit knockdown flies (dCad-GFP,GMR-GAL4)
Experiment	Control	Sample size	Mean	Median	SD	Shapiro W	Shapiro p-value	Mann-Whitney W	P value	95% CI	FDR (B-H)	Significance
GMR-GAL4	--	8	24.6199	26.6068	6.47517	0.808493	0.0352644	--	--	--	--	--
appKK108227	GMR-GAL4	11	34.0249	34.5447	7.93596	0.928355	0.39445	16	0.0101744	-3.49183	0.0271429	*
Cbp20KK109448	GMR-GAL4	13	41.6098	43.2896	5.49185	0.881838	0.0755207	0	4.91425e-06	-12.4329	9.33e-05	*
CG5543KK109031	GMR-GAL4	11	28.4242	27.423	5.98059	0.945211	0.58354	35	0.246011	2.44077	0.418	ns
CG6836KK112485	GMR-GAL4	20	26.1017	26.7606	5.99743	0.97033	0.761824	67	0.266342	3.09777	0.418	ns
CG8888GD3777	GMR-GAL4	12	26.434	26.9146	5.55731	0.926851	0.347928	40	0.285679	3.51418	0.418	ns
CG8892GD14061	GMR-GAL4	11	31.2388	32.1819	3.8626	0.781342	0.00534726	11	0.00248736	-2.31821	0.00633333	*
dlg1GD4689	GMR-GAL4	12	23.8399	22.8597	5.35021	0.911514	0.223091	52	0.632754	7.12128	0.751687	ns
FsnGD11383	GMR-GAL4	13	19.4318	18.6502	3.93089	0.902063	0.142735	75	0.955477	11.6328	0.955	ns
PakKK101874	GMR-GAL4	13	24.2021	22.6426	4.75316	0.851416	0.0297385	58	0.677399	5.88557	0.756647	ns
Pcyt2KK110819	GMR-GAL4	12	27.1241	29.4746	6.17806	0.872904	0.0711426	36	0.191871	1.67368	0.3648	ns
PIG-XKK109717	GMR-GAL4	20	24.0803	21.6082	6.49795	0.947318	0.328201	80	0.509931	7.1568	0.646	ns
PIG-ZKK107404	GMR-GAL4	12	29.7907	29.7871	4.55073	0.954824	0.708182	26	0.0489402	-0.00901654	0.116375	ns
Ulp1GD7581	GMR-GAL4	5	20.5874	20.107	5.98452	0.868169	0.259089	28	0.888889	10.9458	0.938389	ns
Figure S3D: Flynotyper scores for single-hit validation lines
dCad-GFP,GMR-GAL4 lines
Experiment	Control	Sample size	Mean	Median	SD	Shapiro W	Shapiro p-value	Mann-Whitney W	P value	95% CI	FDR (B-H)	Significance
GMR-GAL4	--	8	24.6199	26.6068	6.47517	0.808493	0.0352644	--	--	--	--	--
Cbp20HMS02428	GMR-GAL4	6	45.2422	44.6289	3.12422	0.961348	0.830068	0	0.000333	-14.1985	0.00222	*
CG5543GD11687	GMR-GAL4	10	49.2646	49.0268	3.19991	0.777209	0.00765544	0	2.2853e-05	-18.8919	0.000218	*
CG8888KK101971	GMR-GAL4	11	34.7335	36.0356	5.56653	0.908078	0.231398	11	0.00248736	-5.33682	0.00633333	*
dlg1KK116285	GMR-GAL4	7	28.3745	26.6548	6.92255	0.920757	0.475299	19	0.167832	4.20187	0.354667	ns
FsnJF01561	GMR-GAL4	5	44.7737	44.615	4.74435	0.857549	0.219583	0	0.000777001	-13.7583	0.003885	*
Ulp1KK107062	GMR-GAL4	10	25.7385	24.9325	3.07299	0.868733	0.0966195	35	0.348233	5.00614	0.472286	ns
GMR-GAL4;UAS-Dicer2 lines
Experiment	Control	Sample size	Mean	Median	SD	Shapiro W	Shapiro p-value	Mann-Whitney W	P value	95% CI	FDR (B-H)	Significance
GMR-GAL4	--	12	30.3456	30.5489	2.12739	0.952199	0.669318	--	--	--	--	--
CG5543GD11687	GMR-GAL4	13	47.7977	47.1559	3.55212	0.906962	0.166631	0	1.92297e-07	-14.8738	5.12e-07	*
CG8888KK101971	GMR-GAL4	14	30.9699	31.3922	3.29596	0.973021	0.914243	75	0.333627	1.35801	0.449333	ns
Ulp1KK107062	GMR-GAL4	11	29.0293	29.1594	1.48942	0.976775	0.945582	94	0.960385	2.82573	0.982	ns

[truncated: 13 more sheets: S4 Figure, S5 Figure, S6 Figure, S7 Figure, S9 Figure, S10 Figure, S11 Figure, S12 Figure, S13 Figure, S14 Figure, S14A Figure ANOVA, S14B Figure ANOVA, S2 Table]
